# Supplementary material for: Whole-Blood Transcriptome Unveils Altered Immune Response in Acute Myocardial Infarction Patients With Aortic Valve Sclerosis
Source: Arterioscler Thromb Vasc Biol. 2023 Dec 21;44(2):452–64. doi: 10.1161/ATVBAHA.123.320106 (PMC10805353; doi:10.1161/ATVBAHA.123.320106)
Supplement: Supplementary file 2 [file atv-44-452-s002.xlsx]

## Sheet: a - Feature Selection
Supplemental Material 2a | RNA-seq Phenotype Discrimination of AVSC vs. no-AVSc Through Feature Selection. The list shows annotations for the 100 genes obtained as a result of feature selction by genetic algorithm (GARS R/Bioconductor package). Genes highlighted in red are also differentially expressed with adjusted p-Value < 0.05 and |log2FC| > 0.5, whereas those highlighted in blue have adjuste…
Gene symbol	Ens_Gene_ID	Chromosome	Gene start	Gene end	Strand	Gene Biotype	Aggregated Biotype
AC004941.2	ENSG00000231397	7	149321865	149322092	-1	processed_pseudogene	PSE
AC006277.1	ENSG00000279452	19	2949035	2950644	1	TEC	LNC
AC007728.3	ENSG00000270120	16	50712844	50713589	1	lncRNA	LNC
AC020923.1	ENSG00000280009	5	86305233	86306149	-1	TEC	LNC
AC023787.3	ENSG00000288082	2	239493587	239496697	-1	lncRNA	LNC
AC067852.3	ENSG00000267632	17	42509784	42511519	1	lncRNA	LNC
AC105046.1	ENSG00000261026	8	22679013	22684009	-1	lncRNA	LNC
AC110769.2	ENSG00000270019	2	113888203	113889750	-1	lncRNA	LNC
ACTBP8	ENSG00000220267	6	88275882	88276989	-1	processed_pseudogene	PSE
AGAP7P	ENSG00000264204	10	46109621	46131358	1	unprocessed_pseudogene	PSE
AL031123.3	ENSG00000279368	6	6685148	6686984	1	TEC	LNC
AL031717.1	ENSG00000261207	16	1751559	1752262	-1	lncRNA	LNC
AL049634.1	ENSG00000242324	20	1516759	1557653	-1	unprocessed_pseudogene	PSE
AL138995.1	ENSG00000277763	14	56117316	56117990	-1	lncRNA	LNC
AL139424.3	ENSG00000284735	1	10381906	10387150	-1	lncRNA	LNC
AL353135.2	ENSG00000288009	6	89130887	89145985	-1	lncRNA	LNC
AL359762.1	ENSG00000284882	1	84574129	84583620	1	lncRNA	LNC
AL590064.1	ENSG00000287837	13	40874685	40877861	-1	lncRNA	LNC
ANGPTL6	ENSG00000130812	19	10092338	10102796	-1	protein_coding	PC
AOC4P	ENSG00000260105	17	42865922	42874369	1	transcribed_unprocessed_pseudogene	PSE
AP001122.1	ENSG00000245008	11	128614340	128686922	-1	lncRNA	LNC
AP001330.3	ENSG00000271560	8	101337496	101337649	1	processed_pseudogene	PSE
APOL4	ENSG00000100336	22	36189124	36204840	-1	protein_coding	PC
ATP6V1G1P3	ENSG00000224662	9	136779939	136780218	1	processed_pseudogene	PSE
AXDND1	ENSG00000162779	1	179365720	179554735	1	protein_coding	PC
BUB3P1	ENSG00000227968	7	108994031	108995029	-1	processed_pseudogene	PSE
C3orf20	ENSG00000131379	3	14675141	14773036	1	protein_coding	PC
CARD16	ENSG00000204397	11	105041326	105101431	-1	protein_coding	PC
CASTOR2	ENSG00000274070	7	74964705	75031528	1	protein_coding	PC
CBS	ENSG00000160200	21	43053191	43076943	-1	protein_coding	PC
CCL23	ENSG00000274736	17	36013056	36017972	-1	protein_coding	PC
CDCA7	ENSG00000144354	2	173354820	173368997	1	protein_coding	PC
CIB1	ENSG00000185043	15	90229975	90234047	-1	protein_coding	PC
CMBL	ENSG00000164237	5	10275875	10307902	-1	protein_coding	PC
COQ8B	ENSG00000123815	19	40691530	40718207	-1	protein_coding	PC
CRISP2	ENSG00000124490	6	49692358	49713590	-1	protein_coding	PC
DENND5B	ENSG00000170456	12	31382226	31591136	-1	protein_coding	PC
DGKI	ENSG00000157680	7	137381037	137847092	-1	protein_coding	PC
DLGAP4-AS1	ENSG00000232907	20	36507702	36573391	-1	lncRNA	LNC
EIF4E3	ENSG00000163412	3	71675414	71754773	-1	protein_coding	PC
ELFN2	ENSG00000166897	22	37367960	37427479	-1	protein_coding	PC
ENPP2	ENSG00000136960	8	119557086	119673453	-1	protein_coding	PC
EPS8	ENSG00000151491	12	15620134	15882329	-1	protein_coding	PC
FAM81B	ENSG00000153347	5	95391366	95450454	1	protein_coding	PC
FCRL3	ENSG00000160856	1	157674321	157700769	-1	protein_coding	PC
FDPSP4	ENSG00000254793	15	42939310	42940358	-1	processed_pseudogene	PSE
FIGN	ENSG00000182263	2	163593396	163736012	-1	protein_coding	PC
GABBR2	ENSG00000136928	9	98288109	98708935	-1	protein_coding	PC
GASAL1	ENSG00000253669	8	102805517	102810039	1	lncRNA	LNC
GGTA1P	ENSG00000204136	9	121444991	121500027	-1	transcribed_unitary_pseudogene	PSE
GSTM2P1	ENSG00000218803	6	111046868	111047521	-1	processed_pseudogene	PSE
HIF3A	ENSG00000124440	19	46297046	46343433	1	protein_coding	PC
HLA-J	ENSG00000204622	6	30005971	30009956	1	transcribed_unprocessed_pseudogene	PSE
HSPA4L	ENSG00000164070	4	127781821	127840733	1	protein_coding	PC
IGLV2-23	ENSG00000211660	22	22697789	22698407	1	IG_V_gene	PC
IGLV3-13	ENSG00000253590	22	22762294	22762516	1	IG_V_pseudogene	PSE
KIAA0319	ENSG00000137261	6	24544104	24646191	-1	protein_coding	PC
LINC00664	ENSG00000268658	19	21483374	21503238	1	lncRNA	LNC
LINC01513	ENSG00000246016	5	10479371	10482309	1	lncRNA	LNC
LRP2	ENSG00000081479	2	169127109	169362534	-1	protein_coding	PC
LSP1P3	ENSG00000162685	5	28926816	28927023	1	processed_pseudogene	PSE
LSS	ENSG00000160285	21	46188141	46228824	-1	protein_coding	PC
LY6E-DT	ENSG00000247317	8	142981738	143018437	-1	lncRNA	LNC
MS4A4A	ENSG00000110079	11	60185702	60317944	1	protein_coding	PC
MSTRG.4996	MSTRG.4996	12	108621041	108621698	1	novel_gene	NOVEL
MTDHP1	ENSG00000270948	7	64942143	64942926	-1	processed_pseudogene	PSE
MUC20	ENSG00000176945	3	195720884	195741123	1	protein_coding	PC
NDUFS6	ENSG00000145494	5	1801400	1816605	1	protein_coding	PC
NT5E	ENSG00000135318	6	85449584	85495791	1	protein_coding	PC
OSTCP4	ENSG00000220924	4	112685055	112685503	1	processed_pseudogene	PSE
PAQR3	ENSG00000163291	4	78887127	78939438	-1	protein_coding	PC
PGBD4P1	ENSG00000244273	7	142722358	142722764	1	processed_pseudogene	PSE
PPARGC1A	ENSG00000109819	4	23755041	23904089	-1	protein_coding	PC
PPIAP65	ENSG00000233428	2	129496297	129496788	1	processed_pseudogene	PSE
PRL	ENSG00000172179	6	22287244	22302826	-1	protein_coding	PC
PTX3	ENSG00000163661	3	157436850	157443633	1	protein_coding	PC
RFPL4A	ENSG00000223638	19	55759014	55763175	1	protein_coding	PC
RPS15AP5	ENSG00000223540	10	121713607	121713994	1	processed_pseudogene	PSE
SAMMSON	ENSG00000240405	3	69999550	70518064	1	lncRNA	LNC
SEC11C	ENSG00000166562	18	59139866	59158832	1	protein_coding	PC
SLC27A2	ENSG00000140284	15	50182196	50236385	1	protein_coding	PC
SLC2A1	ENSG00000117394	1	42925375	42958868	-1	protein_coding	PC
SLC9A9	ENSG00000181804	3	143265222	143848485	-1	protein_coding	PC
SMG5	ENSG00000198952	1	156249224	156282825	-1	protein_coding	PC
SRD5A3	ENSG00000128039	4	55346242	55373100	1	protein_coding	PC
STK36	ENSG00000163482	2	218672069	218702716	1	protein_coding	PC
SVBP	ENSG00000177868	1	42807052	42817397	-1	protein_coding	PC
TMEM92	ENSG00000167105	17	50271406	50281485	1	protein_coding	PC
TMTC3	ENSG00000139324	12	88142296	88199887	1	protein_coding	PC
TNFSF14	ENSG00000125735	19	6661253	6670588	-1	protein_coding	PC
TRBV12-4	ENSG00000276953	7	142563740	142564245	1	TR_V_gene	PC
UBE2D3P2	ENSG00000225558	3	37134658	37135102	1	processed_pseudogene	PSE
URGCP	ENSG00000106608	7	43875894	43926411	-1	protein_coding	PC
WDR86-AS1	ENSG00000243836	7	151409161	151413354	1	lncRNA	LNC
ZFP14	ENSG00000142065	19	36334453	36379201	-1	protein_coding	PC
ZNF132	ENSG00000131849	19	58432814	58440153	-1	protein_coding	PC
ZNF585B	ENSG00000245680	19	37181579	37218153	-1	protein_coding	PC
ZNF611	ENSG00000213020	19	52702813	52735073	-1	protein_coding	PC
ZNF876P	ENSG00000198155	4	212610	255985	1	transcribed_unprocessed_pseudogene	PSE
ZSWIM8	ENSG00000214655	10	73785582	73801797	1	protein_coding	PC

## Sheet: b - DEA
Supplemental Material 2b | RNA-seq differential gene expression analysis in AVSc vs. no-AVSc samples for all the statistical model tested. The list shows annotations and statistics for all the detected genes. Significant comparisons for an adjusted P-Value < 0.05 and |log2FC| > 0.5 are highlighted in green.
									ModØ						Mod1						Mod2
Ens_Gene_ID	Chromosome	Gene start	Gene end	Strand	Gene Biotype	Aggregated Biotype	base Mean	Gene symbol	log2FC	lfcSE	stat	pvalue	padj	cs	log2FC	lfcSE	stat	pvalue	padj	cs	log2FC	lfcSE	stat	pvalue	padj	cs
ENSG00000005471	7	87401697	87480435	-1	protein_coding	PC	62.9535	ABCB4	-0.673959	0.108774	-6.19599	5.79216e-10	1.42018e-05	-6.22547	-0.715956	0.128812	-5.55815	2.72646e-08	0.000547173	-5.41577	-0.71077	0.130995	-5.42593	5.76551e-08	0.000649802	-5.14538
ENSG00000112077	6	49605175	49636839	-1	protein_coding	PC	40.6161	RHAG	0.958632	0.164192	5.83847	5.26838e-09	6.45877e-05	7.93587	0.869807	0.195246	4.45493	8.39221e-06	0.0174239	4.41525	0.861355	0.199027	4.32782	1.5059e-05	0.0242099	4.15363
ENSG00000136928	9	98288109	98708935	-1	protein_coding	PC	27.3629	GABBR2	0.599457	0.1353	4.43057	9.39847e-06	0.00349153	3.01344	0.691522	0.161681	4.27707	1.89367e-05	0.0180972	3.26585	0.707031	0.164338	4.30231	1.69028e-05	0.0242099	3.37398
ENSG00000105369	19	41877279	41881372	1	protein_coding	PC	3475.29	CD79A	-0.552547	0.116508	-4.74258	2.11018e-06	0.00178412	-3.13608	-0.606561	0.138672	-4.37406	1.21955e-05	0.0180274	-2.98052	-0.605978	0.141412	-4.28519	1.82587e-05	0.0242099	-2.87144
ENSG00000035720	4	67558727	67607337	1	protein_coding	PC	190.922	STAP1	-0.515353	0.109974	-4.68612	2.78434e-06	0.0021776	-2.86293	-0.561132	0.130343	-4.30504	1.66959e-05	0.0180274	-2.68075	-0.563943	0.132865	-4.24447	2.19108e-05	0.0261361	-2.6276
ENSG00000159958	22	41922023	41926818	-1	protein_coding	PC	701.659	TNFRSF13C	-0.562288	0.120928	-4.64977	3.32306e-06	0.00226328	-3.08047	-0.609942	0.143976	-4.23643	2.27101e-05	0.0198067	-2.83244	-0.599885	0.146628	-4.0912	4.29148e-05	0.0336779	-2.61994
ENSG00000256618	17	22523111	22524663	1	protein_coding	PC	4807.12	MTRNR2L1	-1.51229	0.329164	-4.59433	4.34135e-06	0.00262677	-8.10947	-2.00336	0.392367	-5.10582	3.29357e-07	0.00330493	-12.9864	-1.95726	0.398784	-4.90808	9.19713e-07	0.00691042	-11.8147
ENSG00000197705	18	32672673	32773023	-1	protein_coding	PC	110.985	KLHL14	-0.752458	0.163932	-4.59005	4.43137e-06	0.00262677	-4.02826	-0.900767	0.193228	-4.66168	3.13645e-06	0.0104909	-4.95743	-0.887829	0.196766	-4.51211	6.41864e-06	0.019119	-4.6101
ENSG00000132185	1	161706972	161714352	1	protein_coding	PC	668.701	FCRLA	-0.613438	0.134212	-4.57066	4.86188e-06	0.0027274	-3.25932	-0.747378	0.15829	-4.72158	2.34024e-06	0.0104909	-4.20829	-0.740338	0.161294	-4.58998	4.43281e-06	0.0166533	-3.96327
ENSG00000144218	2	99545419	100192428	-1	protein_coding	PC	506.914	AFF3	-0.509408	0.11335	-4.49411	6.98612e-06	0.00320562	-2.62639	-0.56403	0.134849	-4.18268	2.88095e-05	0.020176	-2.56096	-0.554118	0.137205	-4.03861	5.37688e-05	0.0378751	-2.36579
ENSG00000144645	3	31657890	32077580	-1	protein_coding	PC	192.558	OSBPL10	-0.5143	0.119262	-4.31236	1.61523e-05	0.0049283	-2.4644	-0.595367	0.141131	-4.21855	2.4588e-05	0.0198067	-2.74421	-0.593657	0.143822	-4.12773	3.66366e-05	0.033033	-2.63351
ENSG00000196092	9	36833269	37034268	-1	protein_coding	PC	1301.94	PAX5	-0.581812	0.135421	-4.29631	1.73663e-05	0.00492902	-2.7696	-0.662954	0.160963	-4.11868	3.81049e-05	0.0238977	-2.9296	-0.657885	0.164062	-4.00998	6.07243e-05	0.0391082	-2.77406
ENSG00000091972	3	112332347	112362812	1	protein_coding	PC	218.983	CD200	-0.735692	0.173569	-4.23862	2.24902e-05	0.00568492	-3.4195	-0.909958	0.204594	-4.44764	8.68199e-06	0.0174239	-4.60564	-0.901878	0.208487	-4.32583	1.51956e-05	0.0242099	-4.34551
ENSG00000188848	4	42110853	42152878	-1	protein_coding	PC	65.9955	BEND4	-0.505039	0.14033	-3.59894	0.000319519	0.0217619	-1.76537	-0.655684	0.164728	-3.98041	6.87956e-05	0.0328729	-2.72925	-0.6563	0.167813	-3.91089	9.19563e-05	0.0475621	-2.6491
ENSG00000122176	1	203340628	203351758	-1	protein_coding	PC	44.2874	FMOD	-1.22074	0.372063	-3.28101	0.00103436	0.0379977	-3.64431	-1.81685	0.438535	-4.14299	3.42803e-05	0.0221926	-8.11214	-3.03819	0.45118	-6.73388	1.65202e-11	3.72381e-07	-32.7577
ENSG00000223640	2	9081395	9081727	-1	processed_pseudogene	PSE	46.152	RPL30P3	0.589341	0.152153	3.87333	0.000107357	0.0130311	2.3392	0.666033	0.179976	3.70068	0.000215024	0.0575376	2.44268	0.7014	0.181423	3.86611	0.000110587	0.0498549	2.77495
ENSG00000262488	16	10840384	10841544	-1	processed_pseudogene	PSE	15.2204	AC133065.2	-0.599106	0.142121	-4.21547	2.49258e-05	0.00605106	-2.75789	-0.718542	0.16645	-4.31686	1.58262e-05	NA	-3.44945	-0.696811	0.168529	-4.13467	3.55459e-05	0.033033	-3.10026
ENSG00000128039	4	55346242	55373100	1	protein_coding	PC	149.688	SRD5A3	0.573587	0.102016	5.62251	1.88197e-08	0.000153814	4.43118	0.487407	0.120833	4.03374	5.48962e-05	0.0285133	2.07658	0.445866	0.121633	3.66566	0.000246698	0.0715381	1.60861
ENSG00000135318	6	85449584	85495791	1	protein_coding	PC	177.15	NT5E	-0.650385	0.126725	-5.13225	2.86291e-07	0.0010028	-4.25559	-0.472236	0.147838	-3.19429	0.00140175	0.120217	-1.34745	-0.474788	0.15046	-3.15557	0.00160183	0.150815	-1.32721
ENSG00000049247	1	7843083	7853512	-1	protein_coding	PC	49.8843	UTS2	1.28257	0.329814	3.88876	0.000100757	0.0125405	5.12607	1.48677	0.391916	3.7936	0.000148481	0.0469631	5.69185	1.46704	0.398571	3.68076	0.000232541	0.0715381	5.3305
ENSG00000145911	5	178113532	178126081	1	protein_coding	PC	92.8605	N4BP3	-0.508205	0.101414	-5.01119	5.40955e-07	0.00120579	-3.18484	-0.357319	0.117355	-3.04476	0.00232863	0.145587	-0.940784	-0.370947	0.119054	-3.11578	0.00183459	0.154304	-1.01508
ENSG00000152894	6	127968779	128520674	-1	protein_coding	PC	78.1341	PTPRK	-0.684124	0.141925	-4.82034	1.43317e-06	0.00140559	-3.99782	-0.479763	0.16563	-2.8966	0.00377225	0.174871	-1.16266	-0.478677	0.16866	-2.83812	0.00453798	0.22346	-1.12161
ENSG00000119636	14	74019349	74082863	1	protein_coding	PC	268.765	BBOF1	0.542646	0.113779	4.76928	1.84884e-06	0.00161899	3.11105	0.462921	0.134962	3.43002	0.000603547	0.0857312	1.49028	0.441348	0.13729	3.21471	0.00130575	0.141433	1.27291
MSTRG.675	1	42953461	42954347	-1	novel_gene	NOVEL	40.0759	MSTRG.675	1.35883	0.290506	4.67746	2.9045e-06	0.0021776	7.52374	0.407216	0.768673	0.529765	0.596275	0.878608	0.0914419	0.443636	0.773353	0.573652	0.566203	0.87925	0.10959
ENSG00000271736	1	157273760	157283968	1	lncRNA	LNC	72.6104	LINC02772	0.968732	0.18197	5.3236	1.01736e-07	0.000498893	6.77389	0.656066	0.21025	3.12041	0.001806	0.130267	1.79977	0.672163	0.214223	3.13768	0.00170289	0.152058	1.8611
ENSG00000233862	2	30051066	30143804	-1	lncRNA	LNC	30.0186	AC016907.2	0.586467	0.127255	4.60859	4.05408e-06	0.00262677	3.16229	0.44881	0.148893	3.01431	0.00257562	0.15114	1.16202	0.426031	0.151229	2.81713	0.00484554	0.229944	0.986116
ENSG00000083454	17	3672199	3696240	-1	protein_coding	PC	124.299	P2RX5	-0.559306	0.121935	-4.58692	4.49824e-06	0.00262677	-2.99058	-0.459321	0.143849	-3.19307	0.00140769	0.120217	-1.30975	-0.472894	0.145936	-3.24042	0.00119355	0.136883	-1.38235
ENSG00000166793	11	57645087	57649944	-1	protein_coding	PC	72.9487	YPEL4	0.754569	0.149343	5.05258	4.35882e-07	0.00120579	4.79954	0.574539	0.175545	3.27288	0.00106457	0.109356	1.708	0.621855	0.176768	3.51791	0.000434963	0.0922793	2.09039
ENSG00000164237	5	10275875	10307902	-1	protein_coding	PC	77.8027	CMBL	1.11537	0.224389	4.97068	6.67195e-07	0.00125838	6.88822	0.899044	0.265572	3.38532	0.000710961	0.0909339	2.83033	0.7351	0.263677	2.78788	0.00530542	0.235293	1.67256
ENSG00000143479	1	206635536	206684419	1	protein_coding	PC	80.2601	DYRK3	0.545643	0.121473	4.49187	7.05998e-06	0.00320562	2.81071	0.389648	0.142298	2.73825	0.00617665	0.211684	0.860828	0.399452	0.144947	2.75585	0.00585399	0.246143	0.891797
ENSG00000163554	1	158610704	158686715	-1	protein_coding	PC	58.8343	SPTA1	0.625144	0.139724	4.47414	7.6718e-06	0.00335902	3.19767	0.457108	0.164105	2.78547	0.00534504	0.20088	1.03857	0.448512	0.167265	2.68144	0.00733055	0.254724	0.957512
ENSG00000133742	8	85327608	85379014	-1	protein_coding	PC	3234.32	CA1	1.14124	0.233082	4.89632	9.76489e-07	0.00132426	6.85925	0.810674	0.273141	2.96797	0.00299776	0.159793	2.0455	0.787961	0.278638	2.82791	0.00468535	0.226151	1.83537
ENSG00000172331	7	134646811	134679816	1	protein_coding	PC	3776.7	BPGM	0.671321	0.144199	4.65551	3.23184e-06	0.00226328	3.68592	0.549501	0.170806	3.21711	0.00129487	0.117776	1.58684	0.528514	0.173991	3.03759	0.00238474	0.169039	1.38606
ENSG00000182263	2	163593396	163736012	-1	protein_coding	PC	10.9952	FIGN	0.901096	0.198496	4.53962	5.63547e-06	0.00287867	4.72992	0.734799	0.237	3.10042	0.00193246	NA	1.99416	0.769394	0.238706	3.22318	0.00126775	NA	2.22891
ENSG00000204010	10	89378056	89385205	1	protein_coding	PC	1461.34	IFIT1B	0.679486	0.150167	4.52487	6.04321e-06	0.00301906	3.54606	0.631486	0.178958	3.52869	0.000417622	0.0788996	2.13393	0.587427	0.185937	3.15928	0.00158159	0.150815	1.64533
ENSG00000133069	1	205227946	205285632	1	protein_coding	PC	1109.49	TMCC2	0.774493	0.173355	4.46766	7.90812e-06	0.00336282	3.9514	0.511176	0.202254	2.52739	0.0114912	0.258378	0.991494	0.531028	0.206145	2.57599	0.00999524	0.283048	1.06217
ENSG00000136542	2	157257705	157318491	1	protein_coding	PC	16.2593	GALNT5	0.834198	0.187963	4.4381	9.07556e-06	0.00347135	4.20613	0.621837	0.219367	2.83469	0.00458699	NA	1.45415	0.751299	0.218887	3.43236	0.000598344	0.109364	2.42147
ENSG00000141469	18	45687025	45752520	1	protein_coding	PC	1052.07	SLC14A1	0.628328	0.146118	4.30015	1.70682e-05	0.0049283	2.99575	0.486901	0.172665	2.81992	0.00480356	0.191656	1.12885	0.466557	0.175875	2.65278	0.00798311	0.261595	0.978757
ENSG00000211976	14	106802694	106803233	-1	IG_V_gene	PC	33.5232	IGHV3-73	-1.07448	0.287248	-3.74059	0.000183589	0.0178258	-4.01441	-1.4397	0.334037	-4.30999	1.63259e-05	0.0180274	-6.892	-1.08488	0.336787	-3.22126	0.00127626	0.141433	-3.13971
ENSG00000183508	1	117606048	117628389	1	protein_coding	PC	3566.16	TENT5C	0.723202	0.164338	4.4007	1.079e-05	0.00383422	3.59213	0.547431	0.193927	2.82286	0.00475969	0.190663	1.27136	0.551073	0.19778	2.78629	0.00533157	0.235293	1.25267
ENSG00000181856	17	7281718	7288257	1	protein_coding	PC	120.751	SLC2A4	0.508119	0.119737	4.24363	2.19937e-05	0.00561923	2.36667	0.431618	0.142532	3.02822	0.00246003	0.149287	1.12612	0.415811	0.145038	2.86691	0.00414507	0.218304	0.990657
ENSG00000204001	9	136754386	136758543	-1	protein_coding	PC	264.53	LCN8	-1.13258	0.307918	-3.67819	0.000234893	0.0197052	-4.11028	-1.41338	0.363719	-3.88592	0.000101943	0.0396333	-5.64172	-1.40249	0.370642	-3.78396	0.000154354	0.0570377	-5.34558
MSTRG.6263	14	94631604	94632178	1	novel_gene	NOVEL	272.032	MSTRG.6263	0.550878	0.131207	4.19855	2.68631e-05	0.00644022	2.51798	0.370564	0.153277	2.41761	0.015623	0.285225	0.669326	0.348644	0.156001	2.23488	0.025425	0.373846	0.555996
ENSG00000282024	6	16259101	16264553	-1	lncRNA	LNC	16.195	AL009031.1	0.795413	0.182596	4.35613	1.3238e-05	0.00444633	3.88017	0.784276	0.21843	3.59051	0.000330036	NA	2.73041	0.795722	0.222317	3.57923	0.000344614	0.0834892	2.75532
ENSG00000076864	1	21596215	21669363	-1	protein_coding	PC	352.308	RAP1GAP	1.12359	0.26109	4.30348	1.68138e-05	0.0049283	5.36441	0.781681	0.304618	2.5661	0.0102848	0.252345	1.55383	0.905759	0.315172	2.87386	0.00405493	0.217107	2.16659
ENSG00000119326	9	108942569	109013522	-1	protein_coding	PC	219.371	CTNNAL1	0.619806	0.148623	4.17034	3.0415e-05	0.00658563	2.79961	0.486182	0.175826	2.76513	0.00568997	0.20678	1.09142	0.44273	0.178596	2.47895	0.013177	0.311018	0.832415
ENSG00000170180	4	144109303	144140751	-1	protein_coding	PC	36.1462	GYPA	0.820085	0.191031	4.29295	1.76315e-05	0.00492902	3.89845	0.58522	0.224367	2.60832	0.00909877	0.247431	1.19444	0.60214	0.228709	2.63278	0.00846897	0.268117	1.24774
ENSG00000173114	7	111091006	111125454	1	protein_coding	PC	528.126	LRRN3	-0.927411	0.223035	-4.15813	3.20861e-05	0.00671041	-4.16749	-0.384823	0.249351	-1.5433	0.122758	0.538289	-0.350555	-0.350316	0.249826	-1.40224	0.160844	0.61954	-0.27801
ENSG00000260641	4	98658904	98664550	1	lncRNA	LNC	23.5074	AC114811.2	0.728403	0.173765	4.19189	2.76646e-05	0.00644022	3.32011	0.552342	0.20386	2.70941	0.00674023	0.219238	1.19931	0.467253	0.204872	2.28071	0.0225655	0.362544	0.769357
ENSG00000108309	17	44308413	44318670	1	protein_coding	PC	1502.57	RUNDC3A	0.726458	0.176891	4.1068	4.01173e-05	0.00799469	3.194	0.476657	0.206584	2.30732	0.0210367	0.308915	0.799364	0.458859	0.210476	2.1801	0.0292498	0.386924	0.703834
ENSG00000232021	4	108167525	108258037	1	lncRNA	LNC	56.3302	LEF1-AS1	-0.520138	0.126814	-4.10158	4.10346e-05	0.00799469	-2.28177	-0.224916	0.140835	-1.59702	0.110262	0.519082	-0.215374	-0.219578	0.143221	-1.53315	0.125239	0.583872	-0.198117
ENSG00000133424	22	33162226	33922841	-1	protein_coding	PC	140.454	LARGE1	-0.525935	0.128336	-4.09812	4.16525e-05	0.00799469	-2.30379	-0.493143	0.152908	-3.22511	0.00125926	0.117776	-1.43006	-0.496164	0.155684	-3.18699	0.00143762	0.148883	-1.41028
ENSG00000187244	19	44809071	44821421	1	protein_coding	PC	116.16	BCAM	0.711144	0.170135	4.17989	2.91653e-05	0.0064803	3.22513	0.565924	0.201027	2.81517	0.00487512	0.19261	1.30843	0.547477	0.204871	2.6723	0.00753336	0.25651	1.1623
ENSG00000100336	22	36189124	36204840	-1	protein_coding	PC	26.8318	APOL4	0.660843	0.158858	4.15996	3.18304e-05	0.00671041	2.97192	0.689621	0.189	3.64878	0.000263488	0.0652831	2.46832	0.663337	0.192417	3.4474	0.000566011	0.107214	2.15397
ENSG00000278570	15	71792638	71818259	1	protein_coding	PC	10.0004	NR2E3	0.626086	0.152044	4.11779	3.82524e-05	0.00775133	2.76563	0.685933	0.182326	3.76212	0.000168482	NA	2.58833	0.686732	0.185407	3.70392	0.000212296	NA	2.52241
ENSG00000243053	17	28802444	28802822	1	processed_pseudogene	PSE	50.4234	RPL31P58	0.597176	0.146412	4.07874	4.528e-05	0.00850364	2.59419	0.575599	0.175273	3.28401	0.00102342	0.107828	1.72101	0.548841	0.177845	3.08606	0.00202826	0.159412	1.47796
ENSG00000112212	6	41042467	41044337	1	protein_coding	PC	33.6846	TSPO2	0.747683	0.184477	4.05298	5.057e-05	0.00873433	3.21213	0.550767	0.217251	2.53517	0.0112392	0.258078	1.07359	0.557775	0.221436	2.5189	0.0117721	0.299249	1.07603
ENSG00000050730	4	121131408	121227466	-1	protein_coding	PC	30.6152	TNIP3	0.57651	0.142361	4.04964	5.12967e-05	0.00873433	2.47318	0.533629	0.170458	3.13056	0.00174476	0.128734	1.47189	0.544718	0.172811	3.1521	0.001621	0.150815	1.51988
ENSG00000182512	14	95533503	95544724	1	protein_coding	PC	4298.23	GLRX5	0.543387	0.136002	3.99543	6.45758e-05	0.0098025	2.27675	0.44144	0.161369	2.73559	0.00622687	0.212529	0.973698	0.426807	0.164439	2.59554	0.00944419	0.279006	0.864214
ENSG00000103534	16	19410496	19499113	1	protein_coding	PC	56.2975	TMC5	0.571175	0.143108	3.9912	6.57387e-05	0.0098025	2.38876	0.309828	0.164726	1.88087	0.05999	0.427556	0.378585	0.305808	0.167939	1.82095	0.068614	0.494131	0.355835
ENSG00000066926	18	57544389	57586702	-1	protein_coding	PC	1869.45	FECH	0.630986	0.156645	4.02813	5.62227e-05	0.00931435	2.68175	0.506112	0.185696	2.72549	0.00642053	0.215083	1.10961	0.495748	0.189365	2.61796	0.00884583	0.273015	1.0179
ENSG00000263177	16	3369957	3370906	-1	processed_pseudogene	PSE	15.2582	MTND1P8	1.06939	0.265857	4.02243	5.76001e-05	0.00941532	4.53377	0.999492	0.31837	3.13941	0.00169289	NA	2.76996	0.747338	0.310617	2.40598	0.0161293	0.332247	1.33952
ENSG00000124098	20	56358974	56368663	1	protein_coding	PC	12344	FAM210B	0.509837	0.130555	3.90515	9.41656e-05	0.0120294	2.05266	0.397871	0.154514	2.57498	0.0100246	0.25101	0.795317	0.360257	0.156724	2.29867	0.0215235	0.358784	0.600579
ENSG00000171954	19	15508525	15552317	1	protein_coding	PC	99.8471	CYP4F22	0.602818	0.15069	4.00039	6.32392e-05	0.00975195	2.53124	0.602438	0.180129	3.34449	0.00082435	0.0985689	1.85785	0.588865	0.183248	3.21348	0.00131137	0.141433	1.69727
ENSG00000198692	Y	20575776	20593154	1	protein_coding	PC	1081.47	EIF1AY	0.879434	0.221143	3.97676	6.98606e-05	0.00999216	3.65472	0.897547	0.265941	3.37499	0.00073818	0.0916998	2.81097	0.912013	0.270021	3.37756	0.000731314	0.116088	2.85998
ENSG00000258453	14	19712904	19714332	-1	protein_coding	PC	8.08683	OR11H2	0.951463	0.240349	3.95868	7.53646e-05	0.0105592	3.92272	0.696659	0.286045	2.43549	0.0148718	NA	1.27324	0.691013	0.290974	2.37482	0.0175573	NA	1.2131
ENSG00000257252	12	93316722	93377753	-1	lncRNA	LNC	12.4348	AC124947.1	0.64378	0.164992	3.90188	9.54466e-05	0.0120632	2.58815	0.732238	0.196456	3.72724	0.000193585	NA	2.7189	0.746483	0.200266	3.72745	0.000193424	0.0657846	2.77206
ENSG00000201428	12	112267077	112267394	1	misc_RNA	SNC	21.7171	RN7SKP71	0.785047	0.205748	3.81557	0.000135867	0.0148904	3.03568	0.440129	0.239879	1.8348	0.0665358	0.440884	0.518008	0.478776	0.242938	1.97077	0.0487498	0.446142	0.628167
ENSG00000287642	4	152934516	152936761	-1	lncRNA	LNC	54.2359	AC093599.2	0.733507	0.19106	3.83915	0.000123462	0.0141456	2.86689	0.71056	0.228177	3.11407	0.00184525	0.131622	1.94263	0.664252	0.231629	2.86775	0.00413407	0.218304	1.58333
ENSG00000178222	4	1056250	1113564	-1	protein_coding	PC	37.1067	RNF212	-0.524941	0.138222	-3.79782	0.000145972	0.0155612	-2.01353	-0.338371	0.161264	-2.09824	0.0358839	0.363992	-0.48898	-0.351893	0.163819	-2.14806	0.0317088	0.394596	-0.527424
ENSG00000184792	22	30693782	30907824	1	protein_coding	PC	2120.42	OSBP2	0.560709	0.148996	3.76324	0.000167726	0.0168544	2.1169	0.480558	0.177218	2.71168	0.00669424	0.21845	1.04488	0.444633	0.180104	2.46875	0.0135585	0.314712	0.830479
ENSG00000250361	4	143996104	144019345	-1	protein_coding	PC	342.574	GYPB	0.760718	0.199503	3.81307	0.000137249	0.0148904	2.93827	0.759077	0.23797	3.1898	0.00142372	0.12107	2.16077	0.763548	0.242669	3.14646	0.0016526	0.150815	2.12406
ENSG00000174807	11	66314494	66317044	-1	protein_coding	PC	84.7397	CD248	-0.616191	0.165251	-3.72883	0.000192374	0.0182117	-2.28968	0.00754349	0.16872	0.0447101	0.964338	0.991207	0.000118965	0.0114785	0.171728	0.0668412	0.946708	0.988119	0.000273004
ENSG00000268119	19	21444241	21463908	-1	lncRNA	LNC	55.8706	AC010615.2	0.617302	0.165755	3.72418	0.000195948	0.0183376	2.28887	0.478897	0.196169	2.44125	0.0146363	0.281548	0.878569	0.484047	0.199903	2.42141	0.0154602	0.326188	0.876505
ENSG00000158578	X	55009055	55030977	-1	protein_coding	PC	84134.6	ALAS2	0.83435	0.21902	3.80947	0.000139265	0.0150425	3.21738	0.79944	0.261197	3.06068	0.00220835	0.142271	2.12326	0.742575	0.265374	2.79822	0.00513852	0.234377	1.69987
ENSG00000168309	3	58564117	58627610	-1	protein_coding	PC	210.438	FAM107A	0.657367	0.176011	3.73482	0.000187852	0.017992	2.44947	0.641702	0.210343	3.05074	0.00228281	0.144523	1.69507	0.66076	0.214252	3.08403	0.00204216	0.159708	1.77739
ENSG00000287268	6	110341973	110354563	1	lncRNA	LNC	12.227	AL050350.1	0.77447	0.209391	3.69867	0.000216728	0.0192266	2.83772	0.686967	0.250351	2.74402	0.00606917	NA	1.52292	0.682373	0.254424	2.68203	0.00731774	0.254724	1.45729
ENSG00000060138	12	10699089	10723323	-1	protein_coding	PC	26803.4	YBX3	0.513818	0.139815	3.67499	0.000237861	0.0197052	1.86191	0.489859	0.166733	2.93798	0.00330358	0.16712	1.21535	0.413141	0.167217	2.47068	0.0134855	0.314025	0.772629
ENSG00000118473	1	66533383	66751139	1	protein_coding	PC	44.6665	SGIP1	0.604084	0.163357	3.69793	0.000217363	0.0192266	2.21265	0.549231	0.194648	2.82166	0.00477756	0.190998	1.27465	0.535522	0.198461	2.69838	0.00696786	0.254724	1.15507
ENSG00000170315	17	16380798	16382745	1	protein_coding	PC	20425.2	UBB	0.52961	0.144493	3.66529	0.000247062	0.0197052	1.91041	0.418198	0.171361	2.44045	0.0146691	0.281548	0.766805	0.411834	0.174705	2.35732	0.0184076	0.347073	0.714534
ENSG00000268658	19	21483374	21503238	1	lncRNA	LNC	42.5262	LINC00664	0.802424	0.217137	3.69547	0.000219478	0.0192266	2.93576	0.827606	0.258618	3.20011	0.00137374	0.120217	2.36869	0.828586	0.263465	3.14495	0.00166114	0.150983	2.30313
ENSG00000230037	2	136329441	136329913	-1	processed_pseudogene	PSE	2177.17	UBBP1	0.513159	0.140219	3.65969	0.000252518	0.0198894	1.8462	0.433484	0.166764	2.59938	0.0093393	0.249907	0.879836	0.433951	0.170041	2.55204	0.0107095	0.293584	0.854982
ENSG00000136842	9	97501180	97601743	1	protein_coding	PC	721.275	TMOD1	0.681288	0.18581	3.66658	0.00024582	0.0197052	2.45903	0.644716	0.221575	2.9097	0.00361777	0.174871	1.57411	0.615755	0.225635	2.72899	0.00635294	0.253028	1.35283
ENSG00000176641	18	61808067	61894247	-1	protein_coding	PC	28.915	RNF152	0.635144	0.173291	3.6652	0.000247147	0.0197052	2.29099	0.529224	0.206801	2.55909	0.0104946	0.253925	1.04735	0.54892	0.210127	2.61233	0.00899281	0.273558	1.12315
ENSG00000244116	2	89221698	89222461	-1	IG_V_gene	PC	33.9369	IGKV2-28	-0.644499	0.178457	-3.6115	0.000304426	0.0215248	-2.26639	-0.295203	0.202754	-1.45596	0.145403	0.570051	-0.247211	-0.322632	0.205001	-1.5738	0.115533	0.571091	-0.302401
ENSG00000241179	5	134804778	134805132	-1	processed_pseudogene	PSE	8.84824	AC010301.1	0.552749	0.153412	3.60305	0.000314509	0.0215895	1.93593	0.309964	0.180218	1.71994	0.0854427	NA	0.331142	0.309093	0.182273	1.69576	0.0899307	NA	0.323339
ENSG00000118972	12	4368227	4379712	-1	protein_coding	PC	205.329	FGF23	0.653366	0.178814	3.65388	0.000258307	0.0201702	2.34419	0.54155	0.212445	2.54913	0.0107992	0.255114	1.06502	0.436949	0.212397	2.05723	0.0396644	0.418885	0.612428
ENSG00000269887	1	164680085	164680799	1	lncRNA	LNC	18.9581	AL391001.1	0.917273	0.251754	3.64353	0.000268926	0.0203513	3.275	0.77821	0.29921	2.60089	0.00929836	0.2498	1.58101	0.770815	0.305114	2.52632	0.0115264	0.297786	1.49408
MSTRG.19209	8	41798992	41803015	-1	novel_gene	NOVEL	332.258	MSTRG.19209	0.625261	0.17507	3.5715	0.00035494	0.0226004	2.15706	0.438045	0.206376	2.12256	0.0337912	0.357352	0.644451	0.41304	0.210311	1.96394	0.0495365	0.447971	0.539048
ENSG00000237807	8	53493523	53524336	-1	lncRNA	LNC	29.6007	AC022034.1	0.54651	0.152007	3.59528	0.000324042	0.0218275	1.90699	0.56098	0.182002	3.08227	0.0020543	0.138348	1.50754	0.516989	0.183977	2.81007	0.00495311	0.232116	1.19172
ENSG00000145335	4	89700345	89838315	-1	protein_coding	PC	3143.76	SNCA	0.618868	0.172283	3.59215	0.000327962	0.0219707	2.15624	0.639487	0.205536	3.11131	0.0018626	0.131622	1.74572	0.572511	0.208207	2.74972	0.00596457	0.247961	1.27351
ENSG00000235338	3	9600748	9602728	1	processed_pseudogene	PSE	10.4262	DUSP5P2	0.668201	0.187933	3.55552	0.000377226	0.0229227	2.28752	0.800395	0.224361	3.56744	0.000360484	NA	2.75585	0.788358	0.226805	3.47592	0.0005091	NA	2.59622
ENSG00000226160	22	16405330	16405417	1	processed_pseudogene	PSE	14.7747	AC137499.1	0.606353	0.171908	3.5272	0.000419986	0.0238924	2.04751	0.377959	0.201494	1.87578	0.0606857	NA	0.459943	0.314515	0.203881	1.54264	0.122919	0.582037	0.286329
ENSG00000243064	21	14236206	14362754	1	transcribed_unprocessed_pseudogene	PSE	229.008	ABCC13	0.631466	0.180055	3.50708	0.000453055	0.0248691	2.11153	0.427177	0.212125	2.01379	0.0440313	0.389519	0.579354	0.387501	0.215692	1.79655	0.072407	0.502315	0.441836
ENSG00000203757	1	158716327	158720720	-1	protein_coding	PC	8.27223	OR6K3	0.842836	0.237759	3.54492	0.000392736	0.023316	2.87062	0.775649	0.282442	2.74623	0.0060285	NA	1.72178	0.780953	0.287	2.72109	0.00650676	NA	1.70766
ENSG00000227028	2	39786453	40255209	1	lncRNA	LNC	42.7368	SLC8A1-AS1	0.535342	0.151593	3.53143	0.000413315	0.0236777	1.81145	0.500856	0.180796	2.77028	0.00560082	0.206332	1.1278	0.42716	0.181333	2.35566	0.0184899	0.347317	0.740295
ENSG00000242534	2	89959979	89960754	1	IG_V_gene	PC	26.274	IGKV2D-28	-0.641479	0.184679	-3.47347	0.000513769	0.0267996	-2.10997	-0.255388	0.208582	-1.2244	0.220801	0.650641	-0.167534	-0.284194	0.211623	-1.34292	0.179297	0.640921	-0.21213
ENSG00000229840	1	229042171	229042591	1	processed_pseudogene	PSE	13.5429	ISCA1P2	0.605233	0.174469	3.469	0.000522403	0.0269092	1.98637	0.459392	0.20667	2.22282	0.0262278	NA	0.726407	0.365189	0.206688	1.76686	0.0772517	0.507662	0.406123
ENSG00000169877	16	31527900	31528803	1	protein_coding	PC	2893.17	AHSP	0.602057	0.174772	3.44481	0.000571465	0.0282495	1.95248	0.494417	0.207755	2.37981	0.0173216	0.294553	0.870871	0.450058	0.211178	2.13118	0.0330745	0.400824	0.666313
ENSG00000232035	9	10631750	10632203	-1	lncRNA	LNC	95.2452	AL135790.1	0.770918	0.225942	3.41202	0.000644845	0.0298922	2.45965	0.439312	0.263007	1.67034	0.0948517	0.49551	0.449396	0.378964	0.264647	1.43196	0.152155	0.610255	0.309884
ENSG00000211942	14	106129540	106130072	-1	IG_V_gene	PC	13.3131	IGHV3-13	-0.639726	0.1876	-3.41006	0.000649493	0.0299169	-2.03908	-0.367044	0.215956	-1.69962	0.0892023	NA	-0.385258	-0.359698	0.220816	-1.62895	0.103324	0.555957	-0.35459
ENSG00000235377	9	82130752	82131632	1	processed_pseudogene	PSE	132.643	AL158047.1	-0.532096	0.156054	-3.4097	0.00065034	0.0299169	-1.69572	-0.357522	0.18382	-1.94495	0.0517805	0.407992	-0.459714	-0.313345	0.186504	-1.68009	0.0929391	0.54028	-0.32331
ENSG00000237711	9	5100236	5101009	1	unprocessed_pseudogene	PSE	8.55529	MTCO3P11	0.688243	0.201966	3.40772	0.000655084	0.0299885	2.19116	0.412598	0.234871	1.7567	0.0789682	NA	0.45491	0.357936	0.237957	1.5042	0.132529	NA	0.314156
ENSG00000065328	10	13161554	13211104	1	protein_coding	PC	24.017	MCM10	0.525833	0.150498	3.49396	0.000475916	0.0257026	1.74706	0.595137	0.178222	3.33931	0.000839867	0.0985689	1.83052	0.560745	0.18132	3.09256	0.00198435	0.158054	1.51535
ENSG00000100558	14	67386984	67412167	-1	protein_coding	PC	929.573	PLEK2	0.549657	0.158005	3.47874	0.000503784	0.0266015	1.81263	0.520024	0.18848	2.75905	0.00579705	0.20678	1.16319	0.492025	0.191776	2.56562	0.0102992	0.288749	0.97775
ENSG00000227992	2	111203964	111206215	-1	processed_pseudogene	PSE	9.88692	AC108463.1	0.548888	0.164685	3.33296	0.000859273	0.0346702	1.68282	0.377107	0.191122	1.97312	0.0484819	NA	0.495677	0.393316	0.19497	2.01732	0.0436625	NA	0.534867
ENSG00000168779	3	158095954	158106503	-1	protein_coding	PC	14.1983	SHOX2	0.50406	0.150128	3.35753	0.000786426	0.0329613	1.56478	0.539071	0.179604	3.00145	0.00268699	NA	1.38581	0.539371	0.183442	2.94028	0.0032792	0.196065	1.33992
ENSG00000224569	4	13977166	13978028	1	processed_pseudogene	PSE	70.1926	AC095052.1	0.516536	0.156032	3.31046	0.000931441	0.0362508	1.56554	0.480386	0.185955	2.58335	0.00978469	0.25101	0.965314	0.447657	0.188826	2.37074	0.0177524	0.344839	0.783733
ENSG00000284138	1	42952202	42952641	-1	processed_pseudogene	PSE	24.4579	ATP6V0CP4	1.1571	0.345251	3.35146	0.00080387	0.0334069	3.58099	0.778853	0.811378	0.959914	0.337099	0.740017	0.367808	1.70842	0.814689	2.09702	0.0359916	0.411874	2.46662
ENSG00000156463	5	145936578	146081791	1	protein_coding	PC	13.8282	SH3RF2	0.719514	0.215888	3.33282	0.000859719	0.0346702	2.20577	0.909121	0.257177	3.535	0.000407778	NA	3.08154	0.896247	0.261683	3.42494	0.000614938	0.109364	2.878
ENSG00000272763	17	48635923	48647023	-1	lncRNA	LNC	12.2902	AC103702.2	0.59949	0.181973	3.29439	0.000986346	0.0372638	1.80205	0.580677	0.220484	2.63364	0.00844738	NA	1.20391	0.556333	0.222849	2.49645	0.0125442	0.303389	1.0579
ENSG00000120057	10	97766751	97771999	-1	protein_coding	PC	17.1777	SFRP5	-0.595488	0.181189	-3.28656	0.00101418	0.0375994	-1.78282	-0.143886	0.200235	-0.718585	0.472396	NA	-0.0468626	-0.129545	0.203196	-0.637538	0.523775	0.863799	-0.0363834
ENSG00000117322	1	207454230	207489895	1	protein_coding	PC	192.862	CR2	-0.637236	0.128118	-4.97384	6.56405e-07	0.00125838	-3.93992	-0.529059	0.151512	-3.49186	0.000479678	0.0808963	-1.75597	-0.52047	0.15407	-3.37814	0.000729785	0.116088	-1.63261
ENSG00000170381	7	83363238	83649139	-1	protein_coding	PC	75.6643	SEMA3E	0.544593	0.165511	3.29038	0.00100051	0.0375604	1.63366	0.529165	0.197667	2.67706	0.00742721	0.228052	1.12668	0.474661	0.199174	2.38315	0.0171653	0.340901	0.837942
ENSG00000267779	19	32025808	32073809	1	lncRNA	LNC	33.5595	LINC01533	0.574132	0.174567	3.2889	0.0010058	0.0375805	1.72096	0.546433	0.208251	2.62392	0.00869236	0.243463	1.12612	0.500212	0.209468	2.38801	0.0169399	0.338351	0.88592
ENSG00000249667	4	38509767	38518056	1	lncRNA	LNC	12.6542	LINC01259	-0.53644	0.163897	-3.27302	0.00106404	0.0385737	-1.59486	-0.430087	0.18977	-2.26636	0.0234294	NA	-0.701145	-0.394494	0.190694	-2.06872	0.0385721	0.417532	-0.557706
ENSG00000117519	1	94896949	94927223	-1	protein_coding	PC	24.8239	CNN3	-0.776457	0.158174	-4.90886	9.16051e-07	0.00132426	-4.68831	-0.526814	0.181662	-2.89996	0.00373208	0.174871	-1.27913	-0.5264	0.184852	-2.84769	0.00440381	0.222109	-1.24029
ENSG00000204055	9	129176771	129210548	1	lncRNA	LNC	9.47223	AL158151.1	-0.648556	0.155211	-4.17855	2.9337e-05	0.0064803	-2.93964	-0.530996	0.181731	-2.92188	0.00347928	NA	-1.30546	-0.531448	0.184667	-2.87787	0.00400374	NA	-1.27417
ENSG00000082146	2	201387858	201480846	1	protein_coding	PC	3992.08	STRADB	0.514273	0.159277	3.22881	0.00124308	0.0419101	1.49422	0.472012	0.189911	2.48544	0.0129391	0.267982	0.891204	0.437921	0.193231	2.26631	0.0234326	0.366336	0.713889
ENSG00000211637	22	22030934	22031472	1	IG_V_gene	PC	56.1594	IGLV4-69	-0.5284	0.165713	-3.18865	0.00142941	0.0450483	-1.50321	-0.397936	0.195624	-2.03419	0.0419327	0.382878	-0.548135	-0.411596	0.199241	-2.06582	0.0388455	0.418221	-0.580622
ENSG00000264424	17	10443290	10469559	-1	protein_coding	PC	8.78512	MYH4	0.553285	0.173624	3.18669	0.00143909	0.0452146	1.57239	0.48403	0.209445	2.31101	0.0208321	NA	0.813783	0.498541	0.212412	2.34704	0.018923	NA	0.858991
ENSG00000213188	7	152128879	152129686	1	processed_pseudogene	PSE	8.61905	YBX1P4	0.558113	0.170137	3.28037	0.0010367	0.0379977	1.6656	0.537737	0.204104	2.63462	0.00842318	NA	1.11555	0.531388	0.207827	2.55688	0.0105616	NA	1.05017
ENSG00000188582	3	142949164	142963674	-1	protein_coding	PC	37.4717	PAQR9	0.616481	0.188019	3.27882	0.00104243	0.0380346	1.83832	0.504538	0.223494	2.25751	0.0239764	0.318243	0.817461	0.471278	0.22758	2.07083	0.0383747	0.416849	0.667309
ENSG00000111339	12	14825569	14843526	-1	protein_coding	PC	9.39344	ART4	0.540026	0.170504	3.16723	0.00153897	0.0468327	1.51897	0.354125	0.200771	1.76382	0.0777623	NA	0.392806	0.300901	0.20097	1.49724	0.13433	NA	0.262333
ENSG00000197465	4	143870864	143905563	-1	protein_coding	PC	44.1441	GYPE	0.527583	0.166627	3.16625	0.0015442	0.0468807	1.48319	0.381677	0.196607	1.94132	0.0522198	0.409535	0.489373	0.367143	0.200259	1.83335	0.0667512	0.49025	0.431592
ENSG00000181511	X	120733094	120733396	1	processed_pseudogene	PSE	89.5248	AC011890.1	0.505681	0.159771	3.16505	0.00155059	0.0469369	1.42071	0.367698	0.189017	1.94532	0.0517369	0.407992	0.472933	0.361725	0.192718	1.87696	0.0605231	0.477106	0.44061
ENSG00000160683	11	118883892	118897787	1	protein_coding	PC	282.879	CXCR5	-0.50115	0.130968	-3.82651	0.000129973	0.0145516	-1.94754	-0.551497	0.155631	-3.54361	0.000394686	0.0776254	-1.87716	-0.5535	0.158417	-3.49395	0.000475929	0.0975265	-1.83898
ENSG00000165548	14	77116568	77259495	1	protein_coding	PC	223.025	TMEM63C	0.696065	0.218697	3.18279	0.00145863	0.0455015	1.97408	0.52716	0.259144	2.03424	0.0419276	0.382878	0.726163	0.514308	0.264095	1.94744	0.0514824	0.454437	0.662605
ENSG00000266402	17	64145970	64146476	1	lncRNA	LNC	100.961	SNHG25	0.503766	0.160179	3.14502	0.00166077	0.0488839	1.40031	0.204263	0.183507	1.11311	0.265663	0.685973	0.117588	0.189044	0.186583	1.01319	0.31097	0.750978	0.0958986
ENSG00000110777	11	111352255	111455630	-1	protein_coding	PC	828.466	POU2AF1	-0.500763	0.132473	-3.78011	0.000156758	0.0160147	-1.90529	-0.557048	0.157533	-3.53607	0.000406132	0.0776254	-1.88913	-0.56989	0.160443	-3.55197	0.000382353	0.0865265	-1.94762
ENSG00000143416	1	151364304	151372707	-1	protein_coding	PC	6140.61	SELENBP1	0.581696	0.183499	3.17002	0.00152426	0.0468021	1.6386	0.513437	0.218641	2.34831	0.0188586	0.301895	0.885416	0.45162	0.2216	2.03799	0.0415509	0.423561	0.623876
ENSG00000257495	12	52601467	52615305	1	lncRNA	LNC	19.4785	KRT73-AS1	-0.657545	0.180222	-3.64853	0.000263748	0.0202648	-2.35323	-0.522181	0.211277	-2.47154	0.0134531	0.271644	-0.977095	-0.509722	0.214825	-2.37274	0.0176568	0.344839	-0.893588
ENSG00000228158	X	65408084	65408672	1	processed_pseudogene	PSE	12.7583	TLE1P1	-0.525209	0.152118	-3.45264	0.000555136	0.0278351	-1.70987	-0.575655	0.179229	-3.21185	0.00131884	NA	-1.65778	-0.571475	0.182448	-3.13226	0.00173467	0.152058	-1.57772
ENSG00000235621	20	48359884	48370636	1	lncRNA	LNC	62.459	LINC00494	-0.534352	0.155773	-3.43032	0.000602879	0.0290781	-1.72049	-0.652543	0.183644	-3.5533	0.000380434	0.0771205	-2.23151	-0.623979	0.186558	-3.34469	0.000823758	0.120574	-1.92448
ENSG00000250850	9	37002697	37008040	1	lncRNA	LNC	11.1672	AL161781.2	-0.611908	0.178821	-3.4219	0.000621861	0.0294352	-1.96196	-0.682333	0.208325	-3.27532	0.00105542	NA	-2.03101	-0.641068	0.210336	-3.04782	0.00230505	NA	-1.6907
ENSG00000211978	14	106851123	106851417	-1	IG_V_pseudogene	PSE	17.7914	IGHV5-78	-0.543357	0.160123	-3.39337	0.000690387	0.0307139	-1.7175	-0.621396	0.187863	-3.3077	0.000940641	NA	-1.8807	-0.602586	0.191184	-3.15186	0.00162233	0.150815	-1.68113
ENSG00000253930	8	23189279	23190675	1	lncRNA	LNC	15.702	TNFRSF10A-AS1	-0.506974	0.156161	-3.24647	0.00116844	0.0405219	-1.48665	-0.516686	0.184179	-2.80534	0.00502632	NA	-1.18773	-0.534041	0.186974	-2.85624	0.00428692	0.220382	-1.26453
ENSG00000211638	22	22098700	22099212	1	IG_V_gene	PC	451.503	IGLV8-61	-0.674032	0.207821	-3.24333	0.00118143	0.0407857	-1.97329	-0.507937	0.245053	-2.07276	0.0381945	0.371912	-0.720255	-0.550975	0.249321	-2.2099	0.0271119	0.377976	-0.86329
ENSG00000122180	1	203083129	203086012	-1	protein_coding	PC	20.1825	MYOG	0.522889	0.165947	3.15095	0.00162742	0.0482657	1.45808	0.590399	0.198709	2.97118	0.0029666	0.15941	1.49237	0.527677	0.200755	2.62846	0.00857727	0.268645	1.09052
ENSG00000130561	2	233307816	233347055	1	protein_coding	PC	284.568	SAG	0.504354	0.160578	3.14086	0.00168455	0.0493469	1.39883	0.648171	0.190013	3.41119	0.0006468	0.0883037	2.06717	0.621382	0.193346	3.21383	0.00130977	0.141433	1.79132
ENSG00000169031	2	227164624	227314792	1	protein_coding	PC	58.0842	COL4A3	-0.528076	0.163164	-3.23647	0.00121017	0.0414416	-1.54048	-0.609646	0.192853	-3.16119	0.00157127	0.124149	-1.70929	-0.618814	0.196359	-3.15145	0.00162463	0.150815	-1.72603
ENSG00000128218	22	23752743	23754425	-1	protein_coding	PC	191.102	VPREB3	-0.516936	0.163686	-3.15809	0.00158808	0.0475264	-1.44697	-0.515132	0.194119	-2.6537	0.00796151	0.233255	-1.08126	-0.500161	0.197061	-2.5381	0.0111455	0.29691	-0.976764
ENSG00000100721	14	95709947	95714196	-1	protein_coding	PC	988.631	TCL1A	-0.511111	0.162636	-3.14267	0.00167414	0.0491008	-1.41895	-0.525408	0.19403	-2.70786	0.0067718	0.219908	-1.13977	-0.510647	0.196919	-2.59319	0.00950911	0.279169	-1.03246
ENSG00000165685	12	10170542	10191801	1	protein_coding	PC	21.9928	TMEM52B	0.340157	0.127698	2.66376	0.00772715	0.106624	0.718405	0.589806	0.145647	4.04957	5.1311e-05	0.0285133	2.53014	0.605831	0.1481	4.09069	4.30087e-05	0.0336779	2.64533
ENSG00000111729	12	8123632	8138607	1	protein_coding	PC	26.8514	CLEC4A	0.211827	0.138806	1.52606	0.126994	0.427247	0.189842	0.634868	0.150628	4.21481	2.49989e-05	0.0198067	2.92171	0.606425	0.152715	3.97096	7.15842e-05	0.043901	2.51374
ENSG00000174136	5	98768650	98798643	1	protein_coding	PC	60.6304	RGMB	-0.489232	0.116601	-4.19577	2.71952e-05	0.00644022	-2.23359	-0.574267	0.137701	-4.17039	3.04083e-05	0.0203421	-2.59397	-0.591483	0.139394	-4.24325	2.20304e-05	0.0261361	-2.75452
ENSG00000136573	8	11486894	11564599	1	protein_coding	PC	531.044	BLK	-0.441949	0.112747	-3.91982	8.86156e-05	0.0117716	-1.791	-0.588627	0.13192	-4.46199	8.12031e-06	0.0174239	-2.99636	-0.589443	0.134516	-4.38195	1.17622e-05	0.0241029	-2.90567
ENSG00000120278	6	150599883	150843665	1	protein_coding	PC	174.884	PLEKHG1	-0.432149	0.12237	-3.5315	0.000413208	0.0236777	-1.46232	-0.579472	0.143313	-4.0434	5.26827e-05	0.0285133	-2.47917	-0.558855	0.144533	-3.86661	0.000110357	0.0498549	-2.2115
ENSG00000179934	3	39329709	39333680	1	protein_coding	PC	53.6138	CCR8	-0.482306	0.14254	-3.38366	0.00071526	0.0312054	-1.51711	-0.713627	0.162	-4.4051	1.05733e-05	0.0180274	-3.55086	-0.737258	0.163824	-4.50031	6.78549e-06	0.019119	-3.81046
ENSG00000211897	14	105764503	105771405	-1	IG_C_gene	PC	76.9256	IGHG3	-0.403888	0.164596	-2.45381	0.0141352	0.146574	-0.74707	-0.728446	0.186495	-3.90598	9.38436e-05	0.0396333	-2.93388	-0.742135	0.189986	-3.90625	9.37378e-05	0.0475621	-2.98938
ENSG00000162896	1	206928522	206946466	-1	protein_coding	PC	58.8183	PIGR	-0.594593	0.245125	-2.42567	0.0152803	0.153234	-1.0797	-1.24897	0.262129	-4.76472	1.8912e-06	0.0104909	-7.1482	-1.24555	0.26686	-4.66743	3.04988e-06	0.0166533	-6.87009
ENSG00000185483	1	63774017	64181498	1	protein_coding	PC	22.3049	ROR1	-0.340077	0.248043	-1.37104	0.170362	0.486863	-0.261392	-1.09469	0.27153	-4.03155	5.54098e-05	0.0285133	-4.65943	-1.06201	0.275927	-3.84889	0.000118654	0.0498726	-4.16916
ENSG00000160856	1	157674321	157700769	-1	protein_coding	PC	1766.29	FCRL3	-0.387965	0.105912	-3.66309	0.000249193	0.0197734	-1.39802	-0.483529	0.124825	-3.87364	0.000107221	0.0406003	-1.91947	-0.50917	0.126886	-4.01281	5.99992e-05	0.0391082	-2.14964
ENSG00000172322	12	9951316	9995694	1	protein_coding	PC	7115.66	CLEC12A	0.592091	0.209515	2.82601	0.00471325	0.0833445	1.3776	0.893813	0.243379	3.67251	0.000240177	0.0632132	3.23513	1.00447	0.242112	4.14878	3.34247e-05	0.0327577	4.49594
ENSG00000256660	12	10010627	10018796	1	protein_coding	PC	243.686	CLEC12B	0.556467	0.204673	2.71881	0.00655165	0.0980722	1.21513	0.79412	0.23984	3.31105	0.00092948	0.101509	2.40758	0.95522	0.234497	4.07348	4.63163e-05	0.0336779	4.14018
ENSG00000165868	10	116671192	116850236	-1	protein_coding	PC	29.1487	HSPA12A	-0.3322	0.170764	-1.94537	0.0517304	0.27811	-0.427293	-0.692956	0.192839	-3.59343	0.000326349	0.0727721	-2.41586	-0.77471	0.193154	-4.01085	6.05009e-05	0.0391082	-3.26791
ENSG00000132704	1	157745733	157777132	-1	protein_coding	PC	440.036	FCRL2	-0.485208	0.134905	-3.59666	0.000322331	0.0218217	-1.6942	-0.619988	0.158978	-3.89983	9.62606e-05	0.0396333	-2.49021	-0.61417	0.162009	-3.79096	0.000150063	0.0563763	-2.34842
ENSG00000224137	2	207662375	207667024	1	lncRNA	LNC	37.5864	LINC01857	-0.652671	0.240129	-2.718	0.00656776	0.0980722	-1.42451	-1.04386	0.275965	-3.78257	0.00015522	0.0479249	-3.9761	-1.06838	0.280572	-3.80788	0.000140164	0.0535499	-4.11686
ENSG00000269954	8	11552488	11564694	-1	lncRNA	LNC	70.2444	AC022239.1	-0.33614	0.132203	-2.54261	0.0110029	0.128162	-0.658328	-0.571749	0.150518	-3.79854	0.000145554	0.0469631	-2.19379	-0.587573	0.153162	-3.83628	0.00012491	0.0511927	-2.29353
ENSG00000162241	11	65375192	65383701	-1	protein_coding	PC	1000.94	SLC25A45	-0.168547	0.0315935	-5.33485	9.56248e-08	0.000498893	-1.1831	-0.164767	0.0375949	-4.3827	1.17216e-05	0.0180274	-0.812469	-0.164659	0.0383086	-4.29824	1.72161e-05	0.0242099	-0.784448
ENSG00000054148	9	136848724	136851027	1	protein_coding	PC	406.142	PHPT1	0.325209	0.0629757	5.16404	2.41676e-07	0.000987609	2.15183	0.304017	0.0749865	4.05429	5.02876e-05	0.0285133	1.30683	0.286085	0.0759887	3.76484	0.000166657	0.0605905	1.08088
ENSG00000153064	4	101411286	102074812	1	protein_coding	PC	1104.15	BANK1	-0.454166	0.0900914	-5.04117	4.62683e-07	0.00120579	-2.87702	-0.467783	0.107378	-4.35644	1.32198e-05	0.0180274	-2.28221	-0.458151	0.109143	-4.19772	2.69612e-05	0.0296684	-2.09341
ENSG00000117602	1	24502351	24541040	1	protein_coding	PC	2934.65	RCAN3	-0.355192	0.070842	-5.01386	5.33485e-07	0.00120579	-2.22808	-0.28516	0.0834786	-3.41596	0.000635569	0.0875703	-0.911609	-0.284807	0.0851312	-3.34551	0.00082131	0.120574	-0.878771
ENSG00000265354	10	45972489	46003742	1	protein_coding	PC	457.087	TIMM23	0.253979	0.0516091	4.92121	8.60124e-07	0.00132426	1.54049	0.147787	0.0580265	2.54689	0.0108687	0.255114	0.290228	0.132319	0.0585333	2.26057	0.0237857	0.366997	0.214844
ENSG00000082512	1	211326615	211374946	1	protein_coding	PC	1127.69	TRAF5	-0.222683	0.0452653	-4.9195	8.67656e-07	0.00132426	-1.34982	-0.226783	0.0539016	-4.20736	2.58368e-05	0.0198067	-1.04043	-0.23481	0.0546424	-4.2972	1.72967e-05	0.0242099	-1.11817
ENSG00000130787	12	122834453	122862961	1	protein_coding	PC	685.911	HIP1R	-0.244689	0.0500841	-4.88556	1.03135e-06	0.00132426	-1.46485	-0.163199	0.0576976	-2.82853	0.0046762	0.188737	-0.380272	-0.168638	0.0586627	-2.87471	0.00404401	0.217038	-0.403583
ENSG00000181690	8	56160909	56211324	-1	protein_coding	PC	207.923	PLAG1	-0.2989	0.0611899	-4.8848	1.03534e-06	0.00132426	-1.78889	-0.286454	0.0726396	-3.9435	8.03014e-05	0.0361247	-1.17311	-0.281942	0.0739765	-3.81124	0.000138272	0.0535499	-1.08809
ENSG00000178163	4	10439880	10457426	-1	protein_coding	PC	760.537	ZNF518B	-0.200026	0.0410394	-4.87399	1.09366e-06	0.00132426	-1.19238	-0.14721	0.0478734	-3.07498	0.00210518	0.139435	-0.394037	-0.147783	0.0487837	-3.02935	0.00245077	0.170873	-0.385817
ENSG00000076043	11	114439386	114450279	1	protein_coding	PC	363.741	REXO2	0.35374	0.0726842	4.8668	1.1342e-06	0.00132426	2.10309	0.260404	0.0849217	3.06641	0.00216649	0.142271	0.693781	0.267039	0.0865091	3.08683	0.00202303	0.159412	0.719402
ENSG00000137502	11	82973133	83071923	-1	protein_coding	PC	422.457	RAB30	-0.350758	0.0723884	-4.8455	1.26291e-06	0.00138874	-2.06899	-0.368516	0.0861462	-4.27779	1.88754e-05	0.0180972	-1.74091	-0.368024	0.0877901	-4.19209	2.76401e-05	0.0296684	-1.67762
ENSG00000145494	5	1801400	1816605	1	protein_coding	PC	792.09	NDUFS6	0.298302	0.061641	4.83934	1.30271e-06	0.00138874	1.75555	0.266389	0.0733482	3.63185	0.000281398	0.0656672	0.945864	0.259398	0.0746764	3.47363	0.000513474	0.100666	0.853284
ENSG00000244361	5	10488820	10489142	1	processed_pseudogene	PSE	80.6121	RPL30P7	0.364012	0.0753814	4.82894	1.37263e-06	0.00140231	2.134	0.374766	0.0896576	4.17997	2.91547e-05	0.020176	1.69967	0.375489	0.0912808	4.11356	3.896e-05	0.0336779	1.65567
ENSG00000162408	1	6521347	6554513	-1	protein_coding	PC	761.635	NOL9	-0.21151	0.0440329	-4.80345	1.55956e-06	0.00144596	-1.22824	-0.177539	0.0519832	-3.41532	0.000637065	0.0875703	-0.567383	-0.177738	0.0529698	-3.35547	0.000792311	0.119836	-0.551185
ENSG00000167106	9	127940582	127980989	-1	protein_coding	PC	3587.38	FAM102A	-0.370066	0.0771084	-4.79929	1.59228e-06	0.00144596	-2.14564	-0.270791	0.0899347	-3.01098	0.0026041	0.151184	-0.699817	-0.267438	0.0916879	-2.91683	0.00353612	0.203266	-0.655616
ENSG00000112182	6	89926528	90296908	-1	protein_coding	PC	821.839	BACH2	-0.395885	0.0839128	-4.71781	2.38394e-06	0.00194839	-2.22594	-0.274022	0.0976912	-2.80498	0.00503201	0.195723	-0.629773	-0.27129	0.0995671	-2.7247	0.00643602	0.253626	-0.594501
ENSG00000127540	19	1597169	1605473	-1	protein_coding	PC	1270.94	UQCR11	0.195052	0.041717	4.67561	2.93082e-06	0.0021776	1.07923	0.157829	0.0493265	3.19967	0.00137585	0.120217	0.451615	0.163154	0.0502187	3.24886	0.00115867	0.136883	0.479026
ENSG00000085511	6	160991727	161117385	1	protein_coding	PC	1999.74	MAP3K4	-0.183998	0.0394494	-4.66416	3.09885e-06	0.00223473	-1.01361	-0.12722	0.0457807	-2.7789	0.00545441	0.203236	-0.28793	-0.121316	0.0464819	-2.60995	0.0090555	0.273987	-0.247858
ENSG00000142556	19	52012765	52030240	-1	protein_coding	PC	282.868	ZNF614	-0.153236	0.033325	-4.59822	4.26123e-06	0.00262677	-0.822946	-0.121665	0.0391819	-3.10514	0.00190187	0.133457	-0.331029	-0.124754	0.0397052	-3.14201	0.00167793	0.151897	-0.34622
ENSG00000121552	3	122325248	122341969	1	protein_coding	PC	5992.15	CSTA	0.25643	0.0559054	4.58686	4.49955e-06	0.00262677	1.37109	0.256659	0.0664683	3.86138	0.00011275	0.0411413	1.01326	0.260682	0.0677589	3.8472	0.000119477	0.0498726	1.02258
ENSG00000154016	17	19020673	19047637	-1	protein_coding	PC	36.7657	GRAP	-0.407019	0.089113	-4.56745	4.93697e-06	0.0027274	-2.15986	-0.253636	0.101464	-2.49977	0.0124274	0.264838	-0.483333	-0.247379	0.102597	-2.41117	0.0159015	0.33066	-0.444927
ENSG00000155962	X	155276211	155334657	-1	protein_coding	PC	153.438	CLIC2	0.499928	0.109524	4.56455	5.00562e-06	0.0027274	2.64989	0.347332	0.127902	2.71561	0.00661536	0.218349	0.756992	0.352246	0.130346	2.70239	0.00688437	0.254724	0.761603
ENSG00000163597	17	76557764	76565348	1	lncRNA	LNC	944.695	SNHG16	-0.266753	0.0585715	-4.55431	5.25588e-06	0.0028015	-1.40828	-0.195141	0.0682834	-2.8578	0.00426584	0.18254	-0.462482	-0.177286	0.0686115	-2.58391	0.00976887	0.280224	-0.356372
ENSG00000189043	7	10931943	10940153	-1	protein_coding	PC	1196.96	NDUFA4	0.22802	0.050129	4.54866	5.39895e-06	0.00281653	1.20114	0.191761	0.059103	3.24453	0.00117645	0.114059	0.561751	0.197792	0.0601992	3.28563	0.00101754	0.126591	0.591883
ENSG00000184307	3	113947901	113965401	1	protein_coding	PC	131.561	ZDHHC23	-0.313189	0.0692751	-4.52094	6.15657e-06	0.00301906	-1.63192	-0.286887	0.0820935	-3.49463	0.000474715	0.0807378	-0.953486	-0.278437	0.0833696	-3.33979	0.000838426	0.121147	-0.856621
ENSG00000113356	5	90471748	90514557	1	protein_coding	PC	70.3773	POLR3G	0.47626	0.105533	4.5129	6.39467e-06	0.00307433	2.47378	0.274218	0.120029	2.28459	0.0223366	0.313193	0.452728	0.275836	0.122297	2.25546	0.0241043	0.369089	0.446276
ENSG00000084774	2	27217369	27243943	1	protein_coding	PC	1332.19	CAD	-0.125689	0.0279325	-4.49976	6.80314e-06	0.00320562	-0.649473	-0.114657	0.0331937	-3.45418	0.000551961	0.0855805	-0.373563	-0.113016	0.0338204	-3.34165	0.000832816	0.121113	-0.348027
ENSG00000145354	4	102868974	102892807	1	protein_coding	PC	396.855	CISD2	0.498838	0.111395	4.47808	7.53162e-06	0.00335759	2.5556	0.36386	0.130748	2.78291	0.00538735	0.202091	0.825463	0.33587	0.132826	2.52864	0.0114504	0.297251	0.651984
ENSG00000172915	13	34942287	35673022	1	protein_coding	PC	51.0227	NBEA	-0.430827	0.0964875	-4.46511	8.00292e-06	0.00336282	-2.19582	-0.325666	0.112731	-2.88888	0.00386617	0.176341	-0.78574	-0.337964	0.114131	-2.96119	0.00306453	0.188736	-0.849518
ENSG00000108861	17	43766125	43778977	-1	protein_coding	PC	1838.64	DUSP3	0.2065	0.0462721	4.46274	8.09195e-06	0.00336282	1.05149	0.255759	0.054484	4.6942	2.6765e-06	0.0104909	1.4252	0.25585	0.0555879	4.60262	4.17213e-06	0.0166533	1.37638
ENSG00000188873	8	47157118	47157771	1	processed_pseudogene	PSE	864.227	RPL10AP2	-0.296342	0.0666033	-4.44936	8.6126e-06	0.00347135	-1.50093	-0.264837	0.0792632	-3.34124	0.000834056	0.0985689	-0.815382	-0.247202	0.0798337	-3.09646	0.00195846	0.156545	-0.669444
ENSG00000165392	8	31033788	31176138	1	protein_coding	PC	444.932	WRN	-0.191571	0.043123	-4.44243	8.8948e-06	0.00347135	-0.967599	-0.170346	0.0511197	-3.3323	0.0008613	0.0993416	-0.522085	-0.176592	0.0518507	-3.40578	0.000659754	0.111256	-0.561672
ENSG00000204397	11	105041326	105101431	-1	protein_coding	PC	2660.66	CARD16	0.221204	0.0497999	4.44185	8.91878e-06	0.00347135	1.11701	0.255809	0.0590926	4.32895	1.49819e-05	0.0180274	1.23414	0.265104	0.0600599	4.41399	1.01485e-05	0.0240788	1.32382
ENSG00000154589	8	73991392	74029079	1	protein_coding	PC	2234.86	LY96	0.220618	0.0497189	4.43731	9.10912e-06	0.00347135	1.11203	0.261155	0.0584988	4.46427	8.03405e-06	0.0174239	1.3306	0.26268	0.0596609	4.40288	1.06822e-05	0.0240788	1.30587
ENSG00000143537	1	155050566	155062775	1	protein_coding	PC	245.574	ADAM15	0.245546	0.0553642	4.43511	9.20255e-06	0.00347135	1.23659	0.175646	0.0642664	2.7331	0.00627416	0.213779	0.386851	0.182142	0.0654338	2.78361	0.00537581	0.235293	0.413382
ENSG00000131747	17	40388525	40417896	-1	protein_coding	PC	352.544	TOP2A	0.447868	0.101182	4.42638	9.5829e-06	0.00350691	2.24763	0.375588	0.119955	3.13106	0.00174176	0.128734	1.03625	0.326791	0.119999	2.72329	0.00646355	0.253649	0.715519
ENSG00000001084	6	53497341	53616970	-1	protein_coding	PC	589.702	GCLC	0.23374	0.0530417	4.40672	1.0495e-05	0.00378421	1.16379	0.156037	0.0615161	2.53652	0.011196	0.258078	0.304418	0.158538	0.0627034	2.52838	0.0114591	0.297251	0.307698
ENSG00000215193	22	18077920	18131138	1	protein_coding	PC	1275.09	PEX26	-0.124491	0.0284368	-4.37783	1.19868e-05	0.00418044	-0.612659	-0.126186	0.0338847	-3.72398	0.000196108	0.0554323	-0.467834	-0.134782	0.0340358	-3.96	7.49488e-05	0.043901	-0.556007
ENSG00000155016	4	107931549	107953461	1	protein_coding	PC	370.462	CYP2U1	-0.264995	0.0605609	-4.37568	1.21053e-05	0.00418044	-1.30299	-0.252211	0.0718639	-3.50957	0.000448839	0.0797708	-0.84438	-0.262759	0.0727057	-3.61401	0.000301497	0.078147	-0.9251
ENSG00000138593	15	48988476	49046447	-1	protein_coding	PC	1752.74	SECISBP2L	-0.119329	0.0273067	-4.36996	1.24269e-05	0.00423189	-0.585385	-0.138401	0.0319717	-4.32887	1.49876e-05	0.0180274	-0.667684	-0.131151	0.0321758	-4.07609	4.58001e-05	0.0336779	-0.569082
ENSG00000227401	20	35588324	35588607	1	processed_pseudogene	PSE	34.1478	RPL37P1	0.473271	0.108858	4.34762	1.37624e-05	0.0045451	2.30072	0.447811	0.130291	3.437	0.000588202	0.0857312	1.44664	0.436125	0.132008	3.30377	0.000953956	0.124406	1.3173
ENSG00000131849	19	58432814	58440153	-1	protein_coding	PC	73.9735	ZNF132	-0.363986	0.0838125	-4.34286	1.40642e-05	0.0045451	-1.76602	-0.288813	0.0978458	-2.95171	0.00316016	0.161377	-0.722116	-0.313062	0.0984268	-3.18066	0.00146939	0.149196	-0.886863
ENSG00000099953	22	23768226	23784316	1	protein_coding	PC	35.486	MMP11	-0.392247	0.0903278	-4.34248	1.40882e-05	0.0045451	-1.90285	-0.34026	0.106205	-3.20381	0.00135622	0.120217	-0.975753	-0.338768	0.108084	-3.1343	0.00172266	0.152058	-0.936288
ENSG00000183760	19	39083913	39111493	1	protein_coding	PC	31.2753	ACP7	0.387765	0.0896002	4.32772	1.50659e-05	0.00474852	1.86981	0.401699	0.107062	3.75202	0.000175413	0.0525429	1.50875	0.396795	0.109016	3.6398	0.000272846	0.0750026	1.41421
ENSG00000156026	10	72692131	72887694	1	protein_coding	PC	960.715	MCU	0.145151	0.0335445	4.32714	1.5106e-05	0.00474852	0.699753	0.168648	0.0396572	4.25263	2.1127e-05	0.0192727	0.788455	0.157813	0.0398838	3.95681	7.59567e-05	0.043901	0.6501
ENSG00000196205	9	133019486	133020874	1	processed_pseudogene	PSE	23202.4	EEF1A1P5	-0.150703	0.0349743	-4.30895	1.6403e-05	0.0049283	-0.721124	-0.110235	0.0410297	-2.68671	0.0072159	0.224983	-0.236091	-0.105232	0.0416808	-2.52471	0.0115794	0.298298	-0.203762
ENSG00000116138	1	15526813	15592379	1	protein_coding	PC	643.706	DNAJC16	-0.126256	0.0293077	-4.30796	1.64771e-05	0.0049283	-0.603898	-0.105962	0.0346365	-3.05926	0.00221888	0.142271	-0.281209	-0.103016	0.0352345	-2.92371	0.00345882	0.201154	-0.253529
ENSG00000242602	5	72878868	72879185	-1	processed_pseudogene	PSE	79.7169	AC008953.1	0.397754	0.0924445	4.30263	1.68781e-05	0.0049283	1.89835	0.258345	0.107473	2.40381	0.016225	0.288367	0.46239	0.264388	0.109276	2.41945	0.015544	0.326236	0.47813
ENSG00000177034	5	79976731	79991265	-1	protein_coding	PC	372.831	MTX3	-0.181078	0.0421118	-4.29993	1.70849e-05	0.0049283	-0.863269	-0.132884	0.0491895	-2.70146	0.00690352	0.221321	-0.287152	-0.131607	0.0500201	-2.63107	0.00851156	0.268645	-0.272424
ENSG00000129235	17	6640985	6644541	1	protein_coding	PC	521.229	TXNDC17	0.173544	0.0404324	4.29221	1.76905e-05	0.00492902	0.824727	0.170674	0.0482208	3.53942	0.000401006	0.0776254	0.579753	0.175843	0.049101	3.58125	0.000341953	0.0834892	0.609478
ENSG00000182670	21	37073226	37203112	1	protein_coding	PC	3168.08	TTC3	-0.155252	0.0362436	-4.28357	1.83917e-05	0.00502753	-0.735177	-0.137038	0.0431187	-3.17815	0.00148217	0.121909	-0.387693	-0.139941	0.0439345	-3.18521	0.00144649	0.148883	-0.397388
ENSG00000164114	4	155342658	155376970	-1	protein_coding	PC	83.1135	MAP9	-0.279402	0.0652378	-4.28282	1.84542e-05	0.00502753	-1.32266	-0.284013	0.0775105	-3.66419	0.000248125	0.0632132	-1.02396	-0.288541	0.078625	-3.66984	0.000242702	0.0715381	-1.04306
ENSG00000106028	7	141738334	141787922	1	protein_coding	PC	725.462	SSBP1	0.137347	0.0321747	4.26878	1.96545e-05	0.00526358	0.646427	0.12665	0.0381867	3.31661	0.000911175	0.101509	0.385068	0.129089	0.0388863	3.31965	0.000901318	0.12134	0.393091
ENSG00000260296	4	40166675	40167831	1	lncRNA	LNC	33.7856	AC095057.3	-0.422115	0.0989093	-4.2677	1.975e-05	0.00526358	-1.98581	-0.461413	0.114406	-4.03313	5.50389e-05	0.0285133	-1.96531	-0.459144	0.116325	-3.94708	7.91106e-05	0.0445808	-1.8833
ENSG00000162894	1	206903317	206923247	-1	protein_coding	PC	6888.24	FCMR	-0.311769	0.073295	-4.25361	2.10349e-05	0.00554575	-1.45816	-0.340161	0.0872955	-3.89666	9.75271e-05	0.0396333	-1.36434	-0.343223	0.089021	-3.85552	0.000115483	0.0498726	-1.35143
ENSG00000233476	7	22510616	22511999	-1	processed_pseudogene	PSE	20685.1	EEF1A1P6	-0.152929	0.0359742	-4.25107	2.12753e-05	0.00554945	-0.714502	-0.121754	0.0425341	-2.86251	0.00420298	0.181577	-0.289343	-0.120225	0.0433808	-2.77139	0.00558176	0.241494	-0.270895
ENSG00000023445	11	102317450	102339403	1	protein_coding	PC	3352.44	BIRC3	-0.258199	0.0608449	-4.24355	2.20011e-05	0.00561923	-1.20257	-0.293556	0.0723	-4.06025	4.9021e-05	0.0285133	-1.26511	-0.287059	0.0736459	-3.89782	9.70612e-05	0.0475621	-1.15195
ENSG00000155749	2	201288271	201357398	-1	protein_coding	PC	60.7685	FLACC1	0.311079	0.073523	4.23104	2.32613e-05	0.00577534	1.44134	0.15476	0.082008	1.88713	0.0591423	0.426812	0.190061	0.156074	0.0834852	1.86948	0.061556	0.477965	0.188963
ENSG00000091490	4	25747433	25863760	-1	protein_coding	PC	2154.66	SEL1L3	-0.266122	0.0629059	-4.23048	2.3319e-05	0.00577534	-1.23276	-0.290855	0.0748827	-3.88414	0.000102692	0.0396333	-1.16006	-0.291288	0.0763912	-3.81311	0.000137227	0.0535499	-1.12512
ENSG00000246731	17	74209980	74213342	-1	lncRNA	LNC	55.2089	AC100786.1	0.353012	0.0836468	4.22027	2.44014e-05	0.00598298	1.6283	0.347531	0.0996625	3.48708	0.000488329	0.0813766	1.15077	0.345554	0.101529	3.40351	0.000665254	0.111256	1.09783
ENSG00000187840	8	38030534	38060365	1	protein_coding	PC	544.261	EIF4EBP1	0.218358	0.0520869	4.19218	2.76284e-05	0.00644022	0.995415	0.162775	0.0613121	2.65485	0.00793427	0.233255	0.341907	0.160368	0.0624956	2.56606	0.010286	0.288739	0.318771
ENSG00000065518	3	120596328	120602507	1	protein_coding	PC	858.53	NDUFB4	0.213595	0.0510039	4.18781	2.81656e-05	0.00644022	0.971916	0.184248	0.0605525	3.04278	0.00234405	0.146095	0.484578	0.167679	0.0610075	2.7485	0.00598677	0.248066	0.372719
ENSG00000215840	1	161406068	161407082	1	processed_pseudogene	PSE	455.05	AL592295.1	-0.356798	0.0852075	-4.1874	2.82171e-05	0.00644022	-1.62325	-0.288655	0.100917	-2.86032	0.00423207	0.18187	-0.685106	-0.270475	0.102453	-2.63998	0.00829121	0.265472	-0.562961
ENSG00000222041	2	87454781	87636740	1	lncRNA	LNC	607.972	CYTOR	0.267688	0.0639581	4.18537	2.84705e-05	0.00644022	1.2168	0.245818	0.0762128	3.22542	0.00125787	0.117776	0.712963	0.241942	0.0777139	3.11324	0.00185044	0.154753	0.661162
ENSG00000117450	1	45511036	45523047	-1	protein_coding	PC	1609.2	PRDX1	0.169148	0.0404265	4.1841	2.86302e-05	0.00644022	0.768471	0.134781	0.0475112	2.83683	0.00455633	0.187764	0.315575	0.133479	0.0484383	2.75566	0.00585745	0.246143	0.297965
ENSG00000175110	3	139005806	139357223	1	protein_coding	PC	453.804	MRPS22	0.13468	0.0322909	4.17082	3.035e-05	0.00658563	0.608462	0.120688	0.0382833	3.15249	0.00161886	0.124957	0.336814	0.126949	0.0388141	3.2707	0.00107282	0.130013	0.376972
ENSG00000159140	21	33543038	33577481	1	protein_coding	PC	15536.6	SON	-0.132235	0.0317276	-4.16781	3.07546e-05	0.00658563	-0.596655	-0.107585	0.0375829	-2.86259	0.0042019	0.181577	-0.255681	-0.103808	0.0382746	-2.7122	0.00668379	0.254724	-0.225781
ENSG00000136153	13	75620434	75859870	1	protein_coding	PC	204.602	LMO7	-0.310548	0.0745289	-4.16682	3.08882e-05	0.00658563	-1.40064	-0.268236	0.088385	-3.03486	0.0024065	0.148186	-0.702406	-0.263057	0.0898632	-2.9273	0.00341919	0.200587	-0.648718
ENSG00000006007	16	19501693	19522123	-1	protein_coding	PC	4275.53	GDE1	0.183893	0.0442543	4.15538	3.24745e-05	0.00671041	0.825398	0.185761	0.0526716	3.52677	0.000420661	0.0788996	0.62714	0.184229	0.0537155	3.42971	0.00060422	0.109364	0.592997
ENSG00000149658	20	63195429	63216139	-1	protein_coding	PC	2074.54	YTHDF1	-0.146072	0.0351581	-4.15472	3.25681e-05	0.00671041	-0.655456	-0.139982	0.0419496	-3.3369	0.000847185	0.0986722	-0.430027	-0.13875	0.0427814	-3.24324	0.00118178	0.136883	-0.406187
ENSG00000156508	6	73515750	73523797	-1	protein_coding	PC	39919.6	EEF1A1	-0.152782	0.0368739	-4.14336	3.42252e-05	0.00699306	-0.682271	-0.124436	0.0436874	-2.84834	0.00439483	0.185032	-0.293304	-0.118928	0.0443637	-2.68074	0.00734596	0.254724	-0.253786
ENSG00000230615	1	44030437	44115913	1	lncRNA	LNC	215.872	AL139220.2	0.488919	0.118897	4.11211	3.92065e-05	0.00787954	2.15449	0.390988	0.140711	2.77866	0.00545837	0.203236	0.884781	0.342146	0.14201	2.4093	0.015983	0.330861	0.614611
ENSG00000152484	13	27066156	27171811	-1	protein_coding	PC	878.177	USP12	0.356221	0.0868373	4.10217	4.09298e-05	0.00799469	1.56308	0.252156	0.101931	2.4738	0.0133685	0.271644	0.472518	0.258973	0.103927	2.49187	0.0127072	0.306017	0.491
ENSG00000130338	6	158232236	158511828	1	protein_coding	PC	639.52	TULP4	-0.193593	0.0472159	-4.10017	4.12847e-05	0.00799469	-0.848754	-0.159027	0.0559722	-2.84119	0.00449461	0.186346	-0.373286	-0.16883	0.0567138	-2.97689	0.00291191	0.184375	-0.428124
ENSG00000152127	2	134119983	134454621	1	protein_coding	PC	2259.63	MGAT5	-0.243883	0.0595176	-4.09765	4.17358e-05	0.00799469	-1.06808	-0.243579	0.0710423	-3.42865	0.000606599	0.0857312	-0.783618	-0.248778	0.0723958	-3.43636	0.000589593	0.109364	-0.803415
ENSG00000234135	X	56242937	56243409	-1	processed_pseudogene	PSE	37.1401	RPL23AP83	0.283381	0.0694016	4.08321	4.44187e-05	0.00844265	1.2334	0.31874	0.0830707	3.83697	0.000124559	0.0438557	1.24456	0.326035	0.083886	3.88664	0.000101641	0.0487467	1.30183
ENSG00000271856	3	108125821	108138610	1	lncRNA	LNC	330.653	LINC01215	-0.265778	0.0651743	-4.07796	4.54332e-05	0.00850364	-1.15417	-0.265	0.0775374	-3.41771	0.000631501	0.0875703	-0.847902	-0.268119	0.078965	-3.39541	0.000685264	0.11136	-0.848365
ENSG00000078687	17	77959240	78108835	1	protein_coding	PC	1951.73	TNRC6C	-0.137506	0.0337676	-4.07214	4.65835e-05	0.00865289	-0.595645	-0.145381	0.040243	-3.61258	0.000303161	0.0699327	-0.511499	-0.145692	0.0410292	-3.55094	0.000383863	0.0865265	-0.497658
ENSG00000080546	6	108986437	109094819	-1	protein_coding	PC	1392.32	SESN1	-0.322685	0.079309	-4.0687	4.72756e-05	0.00871542	-1.39573	-0.291298	0.0943667	-3.08687	0.00202274	0.137143	-0.784775	-0.287779	0.0962133	-2.99106	0.00278012	0.18006	-0.735546
ENSG00000168685	5	35852695	35879603	1	protein_coding	PC	14496.9	IL7R	-0.306356	0.0753478	-4.0659	4.78475e-05	0.00873433	-1.3235	-0.24615	0.0891588	-2.7608	0.00576595	0.20678	-0.551162	-0.245727	0.0909445	-2.70195	0.00689348	0.254724	-0.531154
ENSG00000112877	5	612340	667168	1	protein_coding	PC	116.86	CEP72	-0.25512	0.0627821	-4.06358	4.83256e-05	0.00873433	-1.10105	-0.190163	0.0731271	-2.60044	0.0093104	0.2498	-0.386226	-0.189852	0.0742912	-2.55551	0.0106031	0.292201	-0.374876
ENSG00000172716	17	35350305	35373701	-1	protein_coding	PC	1462.18	SLFN11	0.211076	0.051985	4.06032	4.90048e-05	0.00873433	0.909686	0.130334	0.0601592	2.16648	0.0302742	0.34087	0.197968	0.12946	0.0613659	2.10963	0.03489	0.408973	0.188661
ENSG00000142065	19	36334453	36379201	-1	protein_coding	PC	290.815	ZFP14	-0.156498	0.0385461	-4.06003	4.90669e-05	0.00873433	-0.674384	-0.194204	0.045162	-4.30016	1.70671e-05	0.0180274	-0.925933	-0.191657	0.0458888	-4.17656	2.95953e-05	0.0303231	-0.867972
ENSG00000236901	9	123109494	123115477	-1	lncRNA	LNC	280.246	MIR600HG	-0.356901	0.0879892	-4.0562	4.98784e-05	0.00873433	-1.53542	-0.434558	0.103457	-4.20038	2.66471e-05	0.0198067	-1.98782	-0.42965	0.105408	-4.07608	4.58017e-05	0.0336779	-1.8643
ENSG00000125731	19	6752160	6767463	-1	protein_coding	PC	312.306	SH2D3A	-0.237097	0.0584562	-4.05597	4.9926e-05	0.00873433	-1.01991	-0.199323	0.068914	-2.89234	0.00382382	0.175206	-0.481864	-0.199627	0.0702556	-2.84144	0.004491	0.22346	-0.468656
ENSG00000197776	14	49693105	49753150	1	protein_coding	PC	76.9191	KLHDC1	-0.257243	0.0634281	-4.05567	4.99915e-05	0.00873433	-1.10643	-0.289272	0.0743614	-3.89009	0.000100207	0.0396333	-1.15683	-0.274389	0.074765	-3.67002	0.000242529	0.0715381	-0.991982
ENSG00000104154	15	45479606	45522755	-1	protein_coding	PC	107.889	SLC30A4	-0.240878	0.0594492	-4.05182	5.08199e-05	0.00873433	-1.03432	-0.230549	0.0708733	-3.25298	0.00114202	0.113136	-0.678351	-0.229407	0.071832	-3.19366	0.00140481	0.147421	-0.654357
ENSG00000105821	7	103312289	103344830	-1	protein_coding	PC	867.126	DNAJC2	0.334045	0.0824545	4.05127	5.09408e-05	0.00873433	1.43403	0.18854	0.0949598	1.98547	0.0470922	0.398794	0.250202	0.170094	0.0959595	1.77256	0.0763014	0.507113	0.190075
ENSG00000165138	9	98731329	98796965	-1	protein_coding	PC	161.762	ANKS6	-0.241581	0.0597648	-4.0422	5.29517e-05	0.00895396	-1.03303	-0.180237	0.0701738	-2.56844	0.0102158	0.252312	-0.358803	-0.17729	0.0713646	-2.48429	0.0129809	0.3099	-0.334493
ENSG00000126353	17	40553769	40565472	-1	protein_coding	PC	6549.05	CCR7	-0.46126	0.114286	-4.036	5.43708e-05	0.00913094	-1.9671	-0.331807	0.13435	-2.46972	0.0135219	0.271915	-0.620135	-0.316399	0.135358	-2.33749	0.0194136	0.351722	-0.541642
ENSG00000126391	11	65386621	65413525	1	protein_coding	PC	3584.21	FRMD8	-0.163897	0.0406667	-4.03025	5.5718e-05	0.00929353	-0.697218	-0.120842	0.04781	-2.52755	0.0114861	0.258378	-0.234413	-0.112898	0.048509	-2.32737	0.0199458	0.353886	-0.191944
ENSG00000181754	1	109504178	109509738	-1	protein_coding	PC	448.313	AMIGO1	-0.274755	0.068273	-4.02436	5.71294e-05	0.00940104	-1.16583	-0.224334	0.0808687	-2.77405	0.00553636	0.205758	-0.506271	-0.221972	0.0823398	-2.6958	0.00702203	0.254724	-0.478024
ENSG00000167483	19	17523301	17553839	1	protein_coding	PC	1273.29	NIBAN3	-0.459917	0.114431	-4.01917	5.84036e-05	0.00946322	-1.94708	-0.453815	0.136471	-3.32535	0.000883086	0.100271	-1.38595	-0.445198	0.138976	-3.20341	0.00135811	0.144401	-1.27641
ENSG00000230629	X	70962964	70963293	1	processed_pseudogene	PSE	3857.32	RPS23P8	-0.258104	0.0642715	-4.01584	5.92355e-05	0.00946322	-1.09111	-0.264148	0.0767117	-3.44339	0.000574478	0.0855931	-0.856031	-0.252263	0.0777007	-3.2466	0.00116791	0.136883	-0.739785
ENSG00000229814	9	71589601	71589933	1	processed_pseudogene	PSE	306.516	RPL35AP21	0.335324	0.083536	4.01413	5.96659e-05	0.00946322	1.4165	0.270452	0.0990902	2.72935	0.00634597	0.214283	0.594318	0.247271	0.0992263	2.49199	0.012703	0.306017	0.468848
ENSG00000159753	16	67644988	67657569	1	protein_coding	PC	1442.48	CARMIL2	-0.201957	0.0503139	-4.01393	5.97161e-05	0.00946322	-0.853046	-0.155678	0.0593624	-2.6225	0.00872874	0.243463	-0.320548	-0.169121	0.059736	-2.83114	0.00463824	0.224357	-0.394669
ENSG00000103642	15	63121833	63142061	1	protein_coding	PC	829.966	LACTB	0.192346	0.047929	4.01315	5.99143e-05	0.00946322	0.812177	0.1923	0.0571454	3.3651	0.000765151	0.093633	0.599256	0.203085	0.0579724	3.50314	0.000459812	0.0959687	0.677781
ENSG00000155850	5	149960758	149993455	1	protein_coding	PC	776.682	SLC26A2	-0.140297	0.0349694	-4.01199	6.02089e-05	0.00946322	-0.5921	-0.133108	0.0416482	-3.196	0.00139347	0.120217	-0.380143	-0.145948	0.0417473	-3.49599	0.000472314	0.0975265	-0.485389
ENSG00000169962	1	1331280	1335314	1	protein_coding	PC	47.9993	TAS1R3	0.489031	0.122185	4.00239	6.27057e-05	0.00975195	2.05525	0.357926	0.143099	2.50125	0.0123756	0.264838	0.682719	0.311332	0.143744	2.16588	0.0303205	0.390399	0.472683
ENSG00000143198	1	165631213	165661796	1	protein_coding	PC	719.165	MGST3	0.223923	0.0559556	4.00179	6.28642e-05	0.00975195	0.940833	0.171079	0.0659013	2.59599	0.00943175	0.25078	0.346505	0.168818	0.0671848	2.51274	0.0119797	0.299249	0.324393
ENSG00000105383	19	51225064	51243860	1	protein_coding	PC	2655.86	CD33	0.235224	0.0588369	3.99791	6.39051e-05	0.00979305	0.986641	0.209587	0.0700427	2.99227	0.00276909	0.155232	0.536052	0.202009	0.0713156	2.83261	0.00461704	0.224357	0.471819
ENSG00000177868	1	42807052	42817397	-1	protein_coding	PC	594.988	SVBP	0.322821	0.0808581	3.99243	6.53993e-05	0.0098025	1.35082	0.367984	0.0961135	3.82864	0.000128854	0.0445858	1.43142	0.350586	0.0977206	3.58764	0.000333689	0.0834892	1.21887
ENSG00000166860	12	56998836	57006546	-1	protein_coding	PC	359.788	ZBTB39	-0.149227	0.0373932	-3.99076	6.5863e-05	0.0098025	-0.623972	-0.137917	0.0444885	-3.10006	0.00193484	0.134361	-0.374217	-0.145853	0.0449414	-3.2454	0.00117284	0.136883	-0.42746
ENSG00000127191	9	136881912	136926607	1	protein_coding	PC	716.957	TRAF2	-0.153297	0.0384167	-3.99039	6.59657e-05	0.0098025	-0.640887	-0.0887209	0.0440948	-2.01205	0.0442148	0.389519	-0.120166	-0.100443	0.044158	-2.27462	0.0229287	0.363969	-0.164688
ENSG00000232907	20	36507702	36573391	-1	lncRNA	LNC	22.3924	DLGAP4-AS1	0.408539	0.10253	3.98459	6.75962e-05	0.00998428	1.70364	0.365525	0.120486	3.03376	0.00241524	0.148186	0.956593	0.374396	0.122529	3.05557	0.00224634	0.164629	0.991596
ENSG00000240498	9	21994139	22128103	1	lncRNA	LNC	178.508	CDKN2B-AS1	0.385473	0.0967827	3.98287	6.80875e-05	0.00999216	1.60624	0.310699	0.114962	2.70263	0.00687936	0.221321	0.671872	0.316215	0.11701	2.70245	0.00688303	0.254724	0.683726
ENSG00000184613	12	44508275	44921848	-1	protein_coding	PC	1300.69	NELL2	-0.3951	0.0993555	-3.97663	6.98995e-05	0.00999216	-1.64185	-0.266704	0.116101	-2.29719	0.0216082	0.311199	-0.444165	-0.262286	0.118273	-2.21764	0.0265796	0.375297	-0.413218
ENSG00000143167	1	167052836	167166479	-1	protein_coding	PC	232.977	GPA33	-0.348786	0.0877149	-3.97635	6.99797e-05	0.00999216	-1.44921	-0.204007	0.100621	-2.02748	0.0426136	0.384635	-0.279581	-0.184433	0.101514	-1.81682	0.0692449	0.495649	-0.213871
ENSG00000122707	9	36036913	36124455	1	protein_coding	PC	330.859	RECK	-0.174475	0.0438793	-3.97624	7.00124e-05	0.00999216	-0.724912	-0.136588	0.0518382	-2.63489	0.00841639	0.238571	-0.283403	-0.158318	0.0504281	-3.13948	0.0016925	0.152058	-0.438773
ENSG00000186687	5	131170944	131205428	1	protein_coding	PC	673.158	LYRM7	-0.166081	0.0417713	-3.97596	7.00947e-05	0.00999216	-0.689953	-0.12199	0.0490103	-2.48906	0.012808	0.267982	-0.230868	-0.13098	0.0494758	-2.64735	0.00811252	0.261983	-0.273858
ENSG00000268912	19	58428632	58431148	-1	lncRNA	LNC	23.5736	AC012313.5	-0.394232	0.0994499	-3.96413	7.36639e-05	0.0104403	-1.62926	-0.352904	0.11566	-3.05122	0.0022791	0.144523	-0.932457	-0.338075	0.117434	-2.87886	0.00399114	0.214712	-0.811009
ENSG00000155970	8	17027238	17122642	1	protein_coding	PC	28.6599	MICU3	-0.498623	0.125887	-3.96088	7.46747e-05	0.0105227	-2.05773	-0.48047	0.147792	-3.25099	0.00115002	0.113136	-1.41224	-0.470328	0.15001	-3.13531	0.0017167	0.152058	-1.3006
ENSG00000188822	1	23870515	23913362	-1	protein_coding	PC	359.571	CNR2	-0.419653	0.106388	-3.94454	7.99522e-05	0.0111383	-1.71939	-0.445748	0.12682	-3.51481	0.000440068	0.079565	-1.49614	-0.445963	0.129241	-3.45064	0.000559263	0.106833	-1.45044
ENSG00000233461	1	231520729	231528618	-1	lncRNA	LNC	266.657	AL445524.1	0.221429	0.0562557	3.93612	8.2809e-05	0.0114712	0.903857	0.241555	0.0671154	3.5991	0.00031932	0.0727721	0.844422	0.245035	0.0684113	3.58179	0.000341244	0.0834892	0.849521
ENSG00000042753	19	46838136	46850992	-1	protein_coding	PC	2345.44	AP2S1	0.210857	0.0536522	3.93008	8.49178e-05	0.0116785	0.858401	0.136277	0.0624602	2.18183	0.0291223	0.338423	0.209292	0.126223	0.0634962	1.98788	0.0468251	0.438169	0.167816
ENSG00000151474	10	13643706	14462142	-1	protein_coding	PC	204.848	FRMD4A	0.355143	0.0904163	3.92787	8.57026e-05	0.0116785	1.44437	0.243674	0.105893	2.30114	0.0213837	0.310633	0.406915	0.238208	0.107944	2.20678	0.0273293	0.378629	0.372407
ENSG00000121406	19	57527325	57557542	1	protein_coding	PC	212.123	ZNF549	-0.171012	0.043539	-3.92778	8.57345e-05	0.0116785	-0.695478	-0.142946	0.0516356	-2.76835	0.00563406	0.206332	-0.32151	-0.141104	0.0524035	-2.69264	0.00708887	0.254724	-0.303292
ENSG00000221914	8	26291508	26372680	1	protein_coding	PC	2122.99	PPP2R2A	0.0976376	0.024869	3.92607	8.63454e-05	0.0116967	0.396776	0.0878692	0.0296131	2.96724	0.00300491	0.159793	0.221621	0.0836015	0.0300603	2.78113	0.00541703	0.236638	0.189461
ENSG00000189152	17	19127535	19159187	1	protein_coding	PC	28.0432	GRAPL	-0.345005	0.0879881	-3.92104	8.8167e-05	0.0117716	-1.39889	-0.299109	0.102927	-2.90604	0.00366032	0.174871	-0.728774	-0.277858	0.102913	-2.69993	0.00693549	0.254724	-0.599875
ENSG00000239636	1	35569813	35577729	-1	lncRNA	LNC	52.8605	AC004865.2	0.300272	0.0765847	3.92077	8.82647e-05	0.0117716	1.21736	0.227458	0.0900192	2.52677	0.0115117	0.258378	0.441009	0.226989	0.091633	2.47715	0.0132435	0.311049	0.426284
ENSG00000245552	11	95150539	95234391	1	lncRNA	LNC	181.167	AP000787.1	0.390087	0.0995307	3.91927	8.88183e-05	0.0117716	1.58044	0.287873	0.117165	2.45697	0.0140113	0.276796	0.533578	0.308036	0.118778	2.59337	0.00950404	0.279169	0.622876
ENSG00000178229	19	57320472	57330770	1	protein_coding	PC	104.434	ZNF543	-0.249275	0.0636358	-3.91722	8.95769e-05	0.0118083	-1.00902	-0.176938	0.0742097	-2.3843	0.0171117	0.293518	-0.312598	-0.162621	0.0750186	-2.16775	0.0301779	0.389739	-0.247235
ENSG00000138119	10	93306429	93482334	-1	protein_coding	PC	1009.93	MYOF	0.358499	0.0915849	3.91439	9.06331e-05	0.0118836	1.44931	0.260423	0.107765	2.41657	0.0156674	0.285586	0.470063	0.242062	0.109392	2.21279	0.0269119	0.376753	0.380051
ENSG00000015171	10	134465	254637	1	protein_coding	PC	2056.82	ZMYND11	-0.174054	0.044494	-3.91186	9.1587e-05	0.0119448	-0.70286	-0.146124	0.0528979	-2.76237	0.00573828	0.20678	-0.327495	-0.147879	0.053889	-2.74415	0.00606686	0.249095	-0.327853
ENSG00000114735	3	50569152	50596168	1	protein_coding	PC	994.953	HEMK1	-0.128639	0.0329053	-3.90937	9.2538e-05	0.012005	-0.518889	-0.0980151	0.038581	-2.5405	0.0110695	0.256825	-0.191705	-0.100157	0.0393128	-2.54769	0.0108438	0.294407	-0.19679
ENSG00000186265	3	112463966	112499472	-1	protein_coding	PC	369.216	BTLA	-0.344231	0.0880976	-3.90738	9.33006e-05	0.0120294	-1.38729	-0.364867	0.104772	-3.48247	0.000496808	0.081725	-1.20545	-0.37061	0.106734	-3.47227	0.000516071	0.100666	-1.2183
ENSG00000279245	X	154571248	154571960	1	lncRNA	LNC	43.648	FAM223A	0.349962	0.0896173	3.90507	9.41979e-05	0.0120294	1.40893	0.344614	0.107185	3.21511	0.00130393	0.117776	0.994123	0.364162	0.108573	3.35408	0.000796305	0.119836	1.12851
ENSG00000182107	14	61277370	61281761	-1	protein_coding	PC	47.275	TMEM30B	-0.350619	0.0898226	-3.90346	9.48273e-05	0.012047	-1.41056	-0.307358	0.106858	-2.87633	0.00402328	0.179229	-0.736251	-0.310724	0.108208	-2.87154	0.00408471	0.217668	-0.742269
ENSG00000204136	9	121444991	121500027	-1	transcribed_unitary_pseudogene	PSE	332.344	GGTA1P	0.414498	0.106427	3.89467	9.83308e-05	0.012364	1.66102	0.316756	0.125877	2.51639	0.0118562	0.26263	0.610088	0.313719	0.128307	2.44507	0.0144825	0.319735	0.576979
ENSG00000131462	17	42609683	42615238	1	protein_coding	PC	142.355	TUBG1	0.184261	0.0473502	3.89145	9.96469e-05	0.0124655	0.737327	0.162848	0.0559803	2.90901	0.00362572	0.174871	0.397447	0.161896	0.0570499	2.8378	0.00454262	0.22346	0.379273
ENSG00000181896	19	19668796	19683509	1	protein_coding	PC	1346.04	ZNF101	-0.188898	0.0485927	-3.88738	0.000101333	0.0125484	-0.754506	-0.131433	0.0568347	-2.31254	0.0207479	0.307542	-0.221204	-0.134537	0.0579298	-2.32241	0.020211	0.353938	-0.22796
ENSG00000240065	6	32844136	32859851	1	protein_coding	PC	192.317	PSMB9	0.30726	0.0791168	3.88362	0.000102911	0.0126257	1.22521	0.222593	0.0929314	2.39524	0.0166097	0.289107	0.396134	0.214432	0.0946032	2.26665	0.0234119	0.366336	0.349645
ENSG00000132849	1	61742406	62178675	1	protein_coding	PC	385.243	PATJ	-0.241815	0.0622861	-3.88232	0.000103465	0.0126257	-0.963681	-0.228545	0.0742561	-3.07779	0.00208544	0.139435	-0.612683	-0.228781	0.0756172	-3.02552	0.00248208	0.171264	-0.596017
ENSG00000262877	17	81388126	81390319	-1	lncRNA	LNC	126.971	AC110285.2	0.464747	0.119711	3.88223	0.000103502	0.0126257	1.85204	0.304524	0.138346	2.20117	0.0277237	0.334367	0.47419	0.313068	0.140889	2.22209	0.0262769	0.375297	0.494781
ENSG00000233276	3	49357176	49358358	-1	polymorphic_pseudogene	PSE	10000.6	GPX1	0.374163	0.0966955	3.86949	0.000109062	0.0131132	1.48255	0.331291	0.115161	2.87676	0.0040178	0.179229	0.793777	0.324224	0.117415	2.76135	0.00575638	0.2439	0.726214
ENSG00000173542	4	70902326	71022449	1	protein_coding	PC	666.356	MOB1B	0.188173	0.0486311	3.8694	0.000109103	0.0131132	0.745574	0.148097	0.0573676	2.58155	0.00983583	0.25101	0.297259	0.150608	0.0584439	2.57697	0.00996696	0.282954	0.301433
ENSG00000184900	21	44805617	44818779	-1	protein_coding	PC	2219.8	SUMO3	0.126541	0.032799	3.85809	0.000114278	0.0136368	0.49883	0.095309	0.0386601	2.46531	0.0136896	0.274189	0.177619	0.0958831	0.0394314	2.43164	0.0150306	0.321891	0.174797
ENSG00000233428	2	129496297	129496788	1	processed_pseudogene	PSE	31.2902	PPIAP65	0.241922	0.0627408	3.85589	0.00011531	0.0136368	0.952719	0.267326	0.0749444	3.567	0.000361097	0.0757357	0.920238	0.266515	0.0758	3.51604	0.000438041	0.0922793	0.895088
ENSG00000105373	19	47745546	47757058	1	protein_coding	PC	7886.23	NOP53	-0.169577	0.0439819	-3.85561	0.000115442	0.0136368	-0.667732	-0.157365	0.0524768	-2.99875	0.00271088	0.154559	-0.403938	-0.158529	0.0535217	-2.96195	0.00305694	0.188736	-0.398654
ENSG00000095015	5	56815549	56896152	1	protein_coding	PC	7863.48	MAP3K1	-0.168902	0.043814	-3.85497	0.000115742	0.0136368	-0.664883	-0.118686	0.0514234	-2.30802	0.020998	0.308915	-0.199135	-0.119886	0.0524603	-2.28526	0.0222973	0.36174	-0.198021
ENSG00000283041	7	133034607	133035920	-1	processed_pseudogene	PSE	5783.74	AC008038.1	-0.171879	0.0445984	-3.85392	0.00011624	0.0136368	-0.676281	-0.153116	0.0531322	-2.88179	0.00395425	0.179228	-0.367928	-0.161498	0.0537864	-3.00258	0.00267697	0.176955	-0.415431
ENSG00000136830	9	127505339	127578989	-1	protein_coding	PC	1234.25	NIBAN2	0.218004	0.0567208	3.84347	0.000121309	0.0141456	0.853729	0.188646	0.0674673	2.79611	0.00517221	0.197716	0.431306	0.212064	0.0677315	3.13094	0.00174245	0.152058	0.585049
ENSG00000006432	14	70722526	70809534	-1	protein_coding	PC	149.662	MAP3K9	-0.260817	0.0679069	-3.84079	0.000122637	0.0141456	-1.02015	-0.287289	0.0805604	-3.56614	0.000362282	0.0757357	-0.988549	-0.284354	0.0819608	-3.46939	0.000521643	0.100666	-0.933428
ENSG00000260034	16	25140577	25149032	-1	lncRNA	LNC	9.95129	LCMT1-AS2	0.486864	0.126778	3.84029	0.000122888	0.0141456	1.90388	0.480926	0.149985	3.20649	0.00134367	NA	1.38108	0.444819	0.151959	2.92724	0.00341983	NA	1.09692
ENSG00000125356	X	119871832	119876662	1	protein_coding	PC	1578.13	NDUFA1	0.156413	0.0407392	3.83937	0.000123348	0.0141456	0.611397	0.170567	0.0485123	3.51595	0.000438187	0.079565	0.572821	0.164757	0.0493774	3.33669	0.000847829	0.12134	0.506083
ENSG00000185043	15	90229975	90234047	-1	protein_coding	PC	2840.82	CIB1	-0.187697	0.0489773	-3.83233	0.000126935	0.0144611	-0.731347	-0.185816	0.0584176	-3.18083	0.00146854	0.121909	-0.526439	-0.18307	0.059562	-3.0736	0.00211493	0.162705	-0.489658
ENSG00000196155	16	67277510	67289499	1	protein_coding	PC	1045.62	AC040160.1	-0.237981	0.0621126	-3.83144	0.000127395	0.0144611	-0.926898	-0.147281	0.0717525	-2.05263	0.0401089	0.378797	-0.205716	-0.146583	0.073081	-2.00577	0.0448812	0.430927	-0.197585
ENSG00000063180	19	48637946	48646187	-1	protein_coding	PC	135.374	CA11	-0.236177	0.0616765	-3.82929	0.000128512	0.0144954	-0.918979	-0.254262	0.0734563	-3.4614	0.000537368	0.0849168	-0.831367	-0.255865	0.0745574	-3.43179	0.000599618	0.109364	-0.82443
ENSG00000103222	16	15949577	16143074	1	protein_coding	PC	2938.37	ABCC1	-0.132923	0.0347186	-3.82859	0.00012888	0.0144954	-0.517047	-0.123778	0.0413836	-2.99098	0.00278082	0.155455	-0.316354	-0.123495	0.042208	-2.92587	0.00343492	0.200587	-0.304303
ENSG00000076555	12	109116595	109268226	1	protein_coding	PC	454.969	ACACB	-0.187534	0.0490634	-3.82227	0.00013223	0.0147051	-0.727381	-0.179014	0.0584594	-3.06219	0.00219726	0.142271	-0.47584	-0.169278	0.0591793	-2.86042	0.00423085	0.219236	-0.401793
ENSG00000182183	1	52633168	52669683	1	protein_coding	PC	211.724	SHISAL2A	-0.222057	0.0581046	-3.82168	0.000132543	0.0147051	-0.86106	-0.22029	0.068887	-3.19785	0.00138456	0.120217	-0.629742	-0.221612	0.0701571	-3.1588	0.00158418	0.150815	-0.620558
ENSG00000163412	3	71675414	71754773	-1	protein_coding	PC	230.212	EIF4E3	0.22654	0.0593879	3.81458	0.000136416	0.0148904	0.875607	0.234475	0.0705199	3.32495	0.000884345	0.100271	0.715942	0.227128	0.0717295	3.16645	0.00154314	0.150815	0.638591
ENSG00000197016	19	56567468	56588911	1	protein_coding	PC	99.3754	ZNF470	-0.243044	0.0637351	-3.81334	0.000137104	0.0148904	-0.938865	-0.260261	0.0754267	-3.45051	0.000559518	0.0855805	-0.846417	-0.252779	0.0766863	-3.29627	0.000979789	0.124406	-0.760577
ENSG00000140612	15	84669538	84716460	-1	protein_coding	PC	2758.94	SEC11A	0.109608	0.0287448	3.81314	0.000137214	0.0148904	0.423372	0.108805	0.0343248	3.16985	0.00152517	0.123321	0.306468	0.104814	0.0349323	3.00048	0.00269551	0.17735	0.269304
ENSG00000117597	1	209827972	209857565	1	protein_coding	PC	462.813	UTP25	-0.162022	0.0425806	-3.80507	0.000141763	0.0152451	-0.623533	-0.178091	0.0503114	-3.53977	0.00040047	0.0776254	-0.605052	-0.180572	0.0511893	-3.52755	0.000419432	0.0909078	-0.609854
ENSG00000132334	10	127907061	128085855	1	protein_coding	PC	11523.9	PTPRE	0.106733	0.0280824	3.80072	0.000144275	0.0154475	0.409942	0.115288	0.0334869	3.44278	0.000575767	0.0855931	0.373504	0.113679	0.0341544	3.32838	0.000873521	0.12134	0.347713
ENSG00000167645	19	38303558	38317273	-1	protein_coding	PC	693.672	YIF1B	0.180215	0.0475325	3.79142	0.00014979	0.0158192	0.689237	0.137366	0.0561871	2.4448	0.0144933	0.28076	0.252593	0.150049	0.0567498	2.64403	0.00819244	0.263057	0.313089
ENSG00000007968	1	23506438	23531233	-1	protein_coding	PC	581.336	E2F2	0.408218	0.107699	3.79037	0.000150426	0.0158192	1.56049	0.278428	0.126345	2.20372	0.0275439	0.333803	0.434341	0.282086	0.128841	2.1894	0.0285674	0.383718	0.435577
ENSG00000136929	9	97926791	97944856	-1	protein_coding	PC	1184.09	HEMGN	0.454756	0.119993	3.78985	0.00015074	0.0158192	1.73797	0.295735	0.140467	2.10537	0.0352593	0.361989	0.429621	0.261425	0.142517	1.83433	0.0666044	0.490205	0.307565
ENSG00000163349	1	113929324	113977869	1	protein_coding	PC	10527.9	HIPK1	-0.165003	0.0435608	-3.78788	0.00015194	0.0158192	-0.630036	-0.117606	0.0511108	-2.30101	0.021391	0.310633	-0.196376	-0.114528	0.0521092	-2.19785	0.0279595	0.382193	-0.177917
ENSG00000151491	12	15620134	15882329	-1	protein_coding	PC	99.4114	EPS8	0.404439	0.106787	3.78733	0.000152274	0.0158192	1.5439	0.291759	0.125031	2.3335	0.0196221	0.301895	0.498107	0.266103	0.125674	2.11741	0.0342251	0.4064	0.390015
ENSG00000204220	6	33289302	33298401	1	protein_coding	PC	373.862	PFDN6	0.171543	0.0453062	3.7863	0.00015291	0.0158192	0.654532	0.13115	0.0534812	2.45226	0.0141963	0.277418	0.242341	0.136506	0.0544532	2.50685	0.0121814	0.301075	0.261314
ENSG00000125037	3	9962537	10011116	-1	protein_coding	PC	3964.82	EMC3	0.307443	0.0812167	3.78547	0.000153419	0.0158192	1.17263	0.250882	0.0963749	2.60318	0.00923626	0.2498	0.51042	0.268378	0.0980103	2.73827	0.00617642	0.2504	0.592918
ENSG00000141456	17	4669774	4704337	-1	protein_coding	PC	1167.5	PELP1	-0.103478	0.027337	-3.78525	0.000153553	0.0158192	-0.394637	-0.0992326	0.0325859	-3.04527	0.00232474	0.145587	-0.261342	-0.103611	0.0330836	-3.1318	0.00173738	0.152058	-0.285978
ENSG00000037280	5	180601506	180649624	-1	protein_coding	PC	114.812	FLT4	-0.431863	0.11423	-3.78066	0.000156416	0.0160147	-1.64355	-0.425466	0.135821	-3.13254	0.00173301	0.128734	-1.1748	-0.439601	0.137693	-3.19262	0.0014099	0.147421	-1.25322
ENSG00000162961	2	31867809	32039805	-1	protein_coding	PC	611.067	DPY30	0.133707	0.0354014	3.77688	0.000158803	0.0161564	0.507972	0.144509	0.0421326	3.42986	0.000603891	0.0857312	0.465181	0.135108	0.04262	3.17006	0.00152407	0.150815	0.380599
ENSG00000178921	17	8247618	8270491	1	protein_coding	PC	857.199	PFAS	-0.155035	0.0411314	-3.76927	0.000163726	0.0165884	-0.586946	-0.104479	0.0480151	-2.17597	0.0295579	0.338776	-0.159783	-0.107908	0.048837	-2.20957	0.0271353	0.378002	-0.169035
ENSG00000235106	9	134025481	134034666	1	protein_coding	PC	707.951	BRD3OS	-0.168833	0.0448443	-3.76487	0.000166636	0.0168138	-0.63789	-0.150283	0.0533837	-2.81515	0.00487548	0.19261	-0.347452	-0.141172	0.0539449	-2.61697	0.00887139	0.273015	-0.289687
ENSG00000112144	6	53001279	53061802	-1	protein_coding	PC	534.514	ICK	-0.135991	0.0362251	-3.75404	0.000174006	0.017402	-0.511248	-0.116724	0.0429359	-2.71857	0.00655651	0.217133	-0.254847	-0.112763	0.0436054	-2.58598	0.0097102	0.280224	-0.226966
ENSG00000204576	6	30556886	30563723	1	protein_coding	PC	416.717	PRR3	-0.116702	0.0310979	-3.75275	0.000174908	0.017402	-0.438473	-0.129747	0.0368664	-3.51938	0.000432556	0.079565	-0.436463	-0.127836	0.0374975	-3.40919	0.000651571	0.111256	-0.40729
ENSG00000165905	11	45921621	45929096	1	protein_coding	PC	201.971	LARGE2	-0.436791	0.11641	-3.75218	0.000175305	0.017402	-1.64068	-0.392125	0.138425	-2.83276	0.00461482	0.188676	-0.915943	-0.388199	0.14111	-2.75104	0.00594055	0.247956	-0.864197
ENSG00000150048	12	10069554	10111627	-1	protein_coding	PC	128.579	CLEC1A	0.327398	0.0873759	3.74701	0.000178956	0.0176928	1.22684	0.318021	0.103946	3.05948	0.00221723	0.142271	0.844089	0.32406	0.105948	3.05867	0.00222324	0.164629	0.859736
ENSG00000012124	19	35319261	35347361	1	protein_coding	PC	3237.64	CD22	-0.457599	0.122177	-3.74537	0.000180126	0.0177076	-1.71345	-0.436428	0.145702	-2.99535	0.00274126	0.15497	-1.11815	-0.437757	0.148574	-2.9464	0.00321498	0.193963	-1.09125
ENSG00000235957	13	49187479	49187670	-1	processed_pseudogene	PSE	243.36	COX7CP1	0.205593	0.054901	3.74478	0.00018055	0.0177076	0.769616	0.194886	0.0658534	2.95939	0.00308248	0.159851	0.489378	0.1933	0.0669498	2.88724	0.00388637	0.211069	0.465941
ENSG00000270532	2	85341281	85341838	-1	processed_pseudogene	PSE	40.8346	PEBP1P2	-0.289863	0.0774772	-3.74127	0.000183096	0.0178258	-1.08331	-0.258265	0.0918745	-2.81106	0.00493783	0.19355	-0.595679	-0.263662	0.0930601	-2.83324	0.00460788	0.224357	-0.616045
ENSG00000111371	12	46183063	46270017	-1	protein_coding	PC	3586.29	SLC38A1	-0.180549	0.0482738	-3.74012	0.000183936	0.0178258	-0.674412	-0.137114	0.0569741	-2.4066	0.0161016	0.287722	-0.245863	-0.141581	0.0580362	-2.43953	0.0147063	0.321557	-0.259447
ENSG00000132819	20	57391396	57409333	1	protein_coding	PC	12931.3	RBM38	0.425401	0.113774	3.73898	0.000184766	0.0178357	1.58818	0.29591	0.13371	2.21307	0.0268926	0.331081	0.464688	0.271076	0.136023	1.99288	0.0462751	0.436541	0.361793
ENSG00000197283	6	33419661	33453689	1	protein_coding	PC	1531.17	SYNGAP1	-0.183716	0.0491662	-3.73664	0.000186497	0.0179323	-0.685138	-0.139167	0.0579551	-2.40129	0.0163373	0.288892	-0.248667	-0.140252	0.0591035	-2.37299	0.0176447	0.344839	-0.245916
ENSG00000128059	4	56393362	56435615	-1	protein_coding	PC	142.176	PPAT	-0.189774	0.0508507	-3.73199	0.000189974	0.0181244	-0.706208	-0.168382	0.0600657	-2.8033	0.00505832	0.196346	-0.386604	-0.170594	0.0609766	-2.79769	0.00514693	0.234377	-0.390395
ENSG00000099204	10	114431113	114768061	-1	protein_coding	PC	3574.59	ABLIM1	-0.218793	0.0586629	-3.72966	0.000191738	0.0182117	-0.813316	-0.102499	0.0665997	-1.53904	0.123795	0.539043	-0.0929971	-0.0930833	0.0672681	-1.38377	0.16643	0.627141	-0.0724903
ENSG00000182718	15	60347134	60402883	-1	protein_coding	PC	8145.82	ANXA2	0.181999	0.0488535	3.7254	0.000195006	0.0183193	0.675208	0.167776	0.0582551	2.88003	0.00397642	0.179228	0.402748	0.193069	0.0582049	3.31705	0.000909739	0.12134	0.587138
ENSG00000132109	11	4384897	4393702	-1	protein_coding	PC	4113.94	TRIM21	0.163607	0.0439553	3.72213	0.000197546	0.0184039	0.606056	0.166771	0.0524582	3.17912	0.00147722	0.121909	0.472054	0.169114	0.0535038	3.16079	0.00157341	0.150815	0.474054
ENSG00000158106	8	143368876	143384221	1	protein_coding	PC	285.265	RHPN1	-0.306036	0.0822379	-3.72135	0.000198158	0.0184039	-1.13325	-0.226495	0.0964862	-2.34743	0.0189034	0.301895	-0.390354	-0.224032	0.09835	-2.27791	0.022732	0.363668	-0.368166
ENSG00000197385	3	31981750	31991723	1	protein_coding	PC	57.5225	ZNF860	-0.42235	0.11356	-3.71916	0.000199886	0.0184944	-1.56236	-0.499267	0.133881	-3.72919	0.000192096	0.0550739	-1.85552	-0.501114	0.136258	-3.67767	0.000235375	0.0715381	-1.81816
ENSG00000154114	11	121024072	121090775	1	protein_coding	PC	420.168	TBCEL	0.307295	0.0826505	3.718	0.000200803	0.0185094	1.13614	0.177705	0.0959812	1.85146	0.0641038	0.43534	0.212023	0.185936	0.0977474	1.90221	0.0571441	0.46936	0.231124
ENSG00000164010	1	42817122	42844991	1	protein_coding	PC	836.896	ERMAP	0.248378	0.0668604	3.71487	0.000203307	0.01867	0.916973	0.168264	0.0783405	2.14785	0.0317254	0.347922	0.252159	0.172493	0.0798683	2.15972	0.0307947	0.390684	0.260727
ENSG00000134954	11	128458761	128587558	-1	protein_coding	PC	13005.8	ETS1	-0.251845	0.0678434	-3.71216	0.0002055	0.018801	-0.928601	-0.204217	0.080408	-2.53976	0.0110928	0.257068	-0.399237	-0.199146	0.081961	-2.42977	0.0151086	0.322198	-0.3626
ENSG00000105281	19	46774883	46788594	-1	protein_coding	PC	2108.67	SLC1A5	0.30395	0.0819222	3.71023	0.000207072	0.0188196	1.11971	0.225883	0.0967477	2.33476	0.0195558	0.301895	0.385972	0.220687	0.0986531	2.237	0.0252865	0.373166	0.352461
ENSG00000143797	2	8852690	9003709	-1	protein_coding	PC	2125.19	MBOAT2	0.165326	0.044562	3.71002	0.00020724	0.0188196	0.608983	0.190131	0.0528939	3.59458	0.000324918	0.0727721	0.663221	0.193432	0.0539189	3.58746	0.000333915	0.0834892	0.67244
ENSG00000198719	6	170282206	170306565	-1	protein_coding	PC	64.3119	DLL1	-0.483238	0.130336	-3.70763	0.000209212	0.0189286	-1.77803	-0.298548	0.151741	-1.96749	0.0491266	0.403964	-0.390705	-0.285897	0.154183	-1.85427	0.0637003	0.483946	-0.341893
ENSG00000114631	3	127629185	127672802	1	protein_coding	PC	46.516	PODXL2	-0.446872	0.120595	-3.70556	0.000210925	0.0190135	-1.64265	-0.37863	0.14301	-2.64757	0.00810717	0.234986	-0.791765	-0.354964	0.144973	-2.44848	0.0143462	0.318499	-0.654293
ENSG00000277972	17	38730341	38735605	1	protein_coding	PC	267.671	CISD3	0.230892	0.0623808	3.70133	0.000214476	0.0192174	0.847054	0.215919	0.0743072	2.90575	0.00366368	0.174871	0.525995	0.203345	0.0754641	2.69459	0.0070475	0.254724	0.437591
ENSG00000164091	3	52254434	52288020	-1	protein_coding	PC	6333.31	WDR82	-0.0947475	0.0256005	-3.701	0.000214754	0.0192174	-0.347539	-0.0765521	0.0303606	-2.52143	0.0116878	0.260336	-0.147919	-0.0723635	0.0308491	-2.34573	0.0189901	0.351264	-0.124572
ENSG00000204463	6	31639028	31652705	-1	protein_coding	PC	16446.4	BAG6	0.167964	0.0454006	3.6996	0.000215939	0.0192266	0.615701	0.107183	0.0529742	2.02331	0.0430416	0.386405	0.146424	0.109456	0.0540329	2.02574	0.0427916	0.42701	0.149807
ENSG00000216866	X	40934982	40935864	-1	processed_pseudogene	PSE	835.228	RPS2P55	-0.207443	0.0561337	-3.69551	0.000219443	0.0192266	-0.758967	-0.230221	0.0668703	-3.44279	0.00057574	0.0855931	-0.745863	-0.22918	0.068214	-3.35972	0.00078022	0.119639	-0.712241
ENSG00000134285	12	48921518	48926474	-1	protein_coding	PC	517.289	FKBP11	0.158541	0.0429134	3.69445	0.000220365	0.0192266	0.579763	0.161001	0.0509557	3.15962	0.00157973	0.124328	0.451031	0.142981	0.0510985	2.79814	0.0051398	0.234377	0.32729
ENSG00000142207	21	32311018	32393012	-1	protein_coding	PC	501.551	URB1	-0.202357	0.0547861	-3.69359	0.000221112	0.0192266	-0.739695	-0.108407	0.0628052	-1.72609	0.0843317	0.479295	-0.11643	-0.108378	0.0640093	-1.69317	0.0904238	0.5355	-0.113116
ENSG00000141837	19	13206442	13633025	-1	protein_coding	PC	311.859	CACNA1A	0.284601	0.0770531	3.69357	0.000221131	0.0192266	1.04032	0.334435	0.0915546	3.65285	0.000259348	0.0650606	1.19932	0.331152	0.0933595	3.54707	0.000389547	0.0869384	1.12904
ENSG00000245910	8	66921684	66926398	-1	lncRNA	LNC	726.049	SNHG6	0.165965	0.0449729	3.69033	0.000223967	0.0194044	0.605741	0.102934	0.0516641	1.99236	0.0463312	0.397023	0.137327	0.0883636	0.0519494	1.70095	0.0889516	0.533411	0.0928565
ENSG00000226777	14	105917979	105932642	1	lncRNA	LNC	372.906	FAM30A	-0.354005	0.0960309	-3.68637	0.000227477	0.0196392	-1.28966	-0.278908	0.113641	-2.45428	0.0141165	0.277418	-0.516055	-0.276759	0.115903	-2.38786	0.0169468	0.338351	-0.490116
ENSG00000181090	9	137618992	137870016	1	protein_coding	PC	2348.58	EHMT1	-0.11641	0.0315921	-3.68477	0.00022891	0.0196935	-0.42377	-0.126002	0.0376409	-3.34748	0.000815486	0.0985689	-0.389169	-0.127324	0.0383787	-3.31757	0.000908036	0.12134	-0.387306
ENSG00000108091	10	59788747	59906556	-1	protein_coding	PC	749.683	CCDC6	-0.14081	0.0382258	-3.68364	0.000229925	0.0197052	-0.512325	-0.148005	0.045453	-3.25623	0.00112901	0.113136	-0.436217	-0.15151	0.0462684	-3.27459	0.00105814	0.128928	-0.450812
ENSG00000130830	X	154778684	154821007	-1	protein_coding	PC	12411.7	MPP1	0.291882	0.0792618	3.6825	0.000230955	0.0197052	1.06142	0.249619	0.0943032	2.64698	0.00812143	0.234986	0.521795	0.257487	0.0961215	2.67877	0.00738939	0.254724	0.548806
ENSG00000073849	3	186930502	187078553	1	protein_coding	PC	6919.15	ST6GAL1	-0.155527	0.0422548	-3.6807	0.000232593	0.0197052	-0.565093	-0.139408	0.0503496	-2.76879	0.00562646	0.206332	-0.313634	-0.143602	0.0512752	-2.80062	0.00510043	0.234377	-0.329193
ENSG00000130513	19	18374731	18389176	1	protein_coding	PC	47.9585	GDF15	0.29637	0.080576	3.67814	0.00023494	0.0197052	1.07554	0.211086	0.0946636	2.22985	0.0257573	0.325667	0.335437	0.216741	0.0962965	2.25077	0.0244001	0.370927	0.349519
ENSG00000275342	8	8317736	8386439	-1	protein_coding	PC	724.435	PRAG1	-0.237142	0.0644788	-3.67783	0.00023523	0.0197052	-0.860471	-0.148933	0.075087	-1.98347	0.0473151	0.399258	-0.197336	-0.154187	0.0764071	-2.01797	0.0435947	0.428545	-0.209782
ENSG00000205268	8	65717510	65842322	-1	protein_coding	PC	2840.89	PDE7A	-0.150987	0.0410688	-3.67645	0.000236506	0.0197052	-0.547503	-0.0893958	0.0473183	-1.88924	0.0588595	0.426812	-0.109973	-0.102732	0.0474821	-2.16359	0.0304959	0.390684	-0.155716
ENSG00000076770	X	132369317	132489968	-1	protein_coding	PC	5948.96	MBNL3	0.415792	0.113115	3.67582	0.000237084	0.0197052	1.50729	0.303392	0.133251	2.27685	0.0227949	0.315497	0.498219	0.254282	0.134254	1.89403	0.0582213	0.472754	0.314017
ENSG00000204103	20	40685848	40689236	-1	protein_coding	PC	1380.06	MAFB	0.247056	0.0672299	3.6748	0.000238039	0.0197052	0.895172	0.18669	0.0794134	2.35086	0.01873	0.301895	0.3225	0.179751	0.0808889	2.22219	0.0262702	0.375297	0.284103
ENSG00000243504	8	97865054	97865485	1	processed_pseudogene	PSE	199.286	RPS23P1	-0.372353	0.101333	-3.67456	0.000238261	0.0197052	-1.34902	-0.368422	0.120656	-3.0535	0.00226188	0.144107	-0.974672	-0.34974	0.122246	-2.86096	0.00422361	0.219236	-0.830394
ENSG00000112159	6	89642498	89819794	-1	protein_coding	PC	2308.42	MDN1	-0.176385	0.0480106	-3.67388	0.000238897	0.0197052	-0.63883	-0.131898	0.0566411	-2.32867	0.0198768	0.303121	-0.224445	-0.138746	0.0576454	-2.40688	0.0160893	0.331811	-0.248835
ENSG00000105393	19	17267376	17281249	1	protein_coding	PC	637.727	BABAM1	0.212018	0.0577715	3.66994	0.000242609	0.0197052	0.766465	0.208557	0.0689048	3.02674	0.00247205	0.149432	0.543696	0.220555	0.0700247	3.14967	0.00163453	0.150815	0.6146
MSTRG.12490	2	190958288	190961692	1	novel_gene	NOVEL	314.528	MSTRG.12490	0.416066	0.113415	3.66855	0.000243935	0.0197052	1.50313	0.262394	0.132449	1.9811	0.0475806	0.399258	0.347034	0.258646	0.135044	1.91527	0.0554583	0.465426	0.324868
ENSG00000250182	5	14651941	14653329	-1	processed_pseudogene	PSE	10109.2	EEF1A1P13	-0.133885	0.0365005	-3.66802	0.000244433	0.0197052	-0.48357	-0.0831767	0.0425229	-1.95604	0.0504599	0.406705	-0.107885	-0.0879457	0.0432255	-2.03458	0.0418933	0.424695	-0.121176
ENSG00000171219	11	64823052	64844653	-1	protein_coding	PC	173.683	CDC42BPG	-0.204628	0.0558009	-3.66711	0.000245307	0.0197052	-0.738767	-0.223072	0.0661029	-3.37462	0.000739181	0.0916998	-0.698495	-0.223901	0.067261	-3.32884	0.000872093	0.12134	-0.685011
ENSG00000138795	4	108047545	108168956	-1	protein_coding	PC	3977.49	LEF1	-0.394914	0.107707	-3.66655	0.000245847	0.0197052	-1.42538	-0.249067	0.12519	-1.98951	0.0466453	0.397427	-0.331556	-0.238301	0.127257	-1.8726	0.0611237	0.477314	-0.289247
ENSG00000101413	20	38033725	38127780	1	protein_coding	PC	1454.99	RPRD1B	-0.128085	0.034937	-3.66618	0.000246204	0.0197052	-0.462222	-0.0953921	0.0411636	-2.31739	0.0204825	0.30652	-0.161081	-0.0949272	0.0419724	-2.26166	0.0237185	0.366665	-0.154249
ENSG00000128524	7	128862856	128865847	1	protein_coding	PC	1362.55	ATP6V1F	0.168798	0.0460592	3.6648	0.00024753	0.0197052	0.608747	0.124697	0.054258	2.29822	0.0215491	0.311199	0.207816	0.126364	0.0553393	2.28343	0.022405	0.362352	0.208456
ENSG00000156510	10	69220332	69267552	1	protein_coding	PC	186.729	HKDC1	-0.302617	0.0826519	-3.66134	0.000250898	0.0198444	-1.08957	-0.26112	0.0982677	-2.65723	0.00787846	0.233255	-0.549282	-0.249278	0.0998503	-2.49651	0.0125421	0.303389	-0.474034
ENSG00000100403	22	41301525	41360147	1	protein_coding	PC	1860.55	ZC3H7B	-0.0952923	0.0260424	-3.65911	0.000253089	0.0198894	-0.34274	-0.0710165	0.0306959	-2.31355	0.0206924	0.307413	-0.119605	-0.0743504	0.0312113	-2.38216	0.0172113	0.341019	-0.131168
ENSG00000237842	1	157059232	157060762	-1	processed_pseudogene	PSE	195.21	AL157713.1	-0.176706	0.0483396	-3.65551	0.000256674	0.0201067	-0.634483	-0.138545	0.0568	-2.43916	0.0147213	0.281548	-0.253821	-0.136635	0.0577716	-2.36508	0.018026	0.344882	-0.238304
ENSG00000143515	1	154325553	154351304	1	protein_coding	PC	3716.93	ATP8B2	-0.195095	0.0534326	-3.65124	0.000260976	0.0202566	-0.699105	-0.150832	0.0631596	-2.38811	0.0169351	0.292364	-0.267156	-0.155517	0.0643528	-2.41664	0.0156646	0.327467	-0.280721
ENSG00000176593	19	58002061	58011232	1	lncRNA	LNC	162.883	AC008969.1	-0.224288	0.0614415	-3.65044	0.000261793	0.0202566	-0.80341	-0.256354	0.0724689	-3.53744	0.000404021	0.0776254	-0.869964	-0.230685	0.0724053	-3.18602	0.00144245	0.148883	-0.655352
ENSG00000116586	1	156054782	156058506	1	protein_coding	PC	553.32	LAMTOR2	0.201013	0.0550753	3.64979	0.00026245	0.0202566	0.71982	0.130848	0.0643493	2.03341	0.0420116	0.382878	0.18013	0.132488	0.0656375	2.01847	0.0435419	0.428545	0.180328
ENSG00000266412	10	46005088	46030714	-1	protein_coding	PC	36797.7	NCOA4	0.224006	0.0613793	3.64953	0.000262719	0.0202566	0.802054	0.210419	0.0732221	2.87372	0.00405672	0.179265	0.503286	0.214508	0.0746658	2.87291	0.00406713	0.217245	0.512826
ENSG00000228502	1	96446930	96448318	1	processed_pseudogene	PSE	6660.28	EEF1A1P11	-0.147145	0.0403377	-3.64782	0.000264478	0.0202648	-0.526426	-0.0919103	0.0469892	-1.95599	0.0504667	0.406705	-0.119207	-0.093091	0.0479275	-1.94233	0.052097	0.456976	-0.119453
ENSG00000099308	19	18097793	18151692	1	protein_coding	PC	13618.4	MAST3	-0.131184	0.035984	-3.64562	0.000266743	0.0203513	-0.468841	-0.108428	0.0427301	-2.53751	0.0111644	0.258078	-0.21167	-0.0990956	0.0432144	-2.29312	0.0218413	0.359624	-0.16457
ENSG00000119950	10	110207605	110287365	1	protein_coding	PC	5186.98	MXI1	0.48668	0.133534	3.64463	0.000267781	0.0203513	1.73853	0.38467	0.158187	2.43174	0.0150267	0.283805	0.701306	0.301757	0.158746	1.90088	0.0573176	0.470158	0.374695
ENSG00000171202	11	85647967	85656547	1	protein_coding	PC	295.735	TMEM126A	0.22983	0.0630654	3.64432	0.000268103	0.0203513	0.820885	0.195907	0.0745637	2.62737	0.00860471	0.242199	0.404599	0.212252	0.0756238	2.80669	0.00500535	0.232151	0.488301
ENSG00000258988	14	67199062	67200327	1	processed_pseudogene	PSE	43.8197	AL135978.1	0.222287	0.0610473	3.64122	0.000271344	0.0204663	0.792782	0.151698	0.0714493	2.12316	0.0337403	0.357352	0.223278	0.167731	0.0713657	2.3503	0.0187584	0.34916	0.289638
ENSG00000145936	5	170374671	170389634	-1	protein_coding	PC	244.278	KCNMB1	0.262035	0.0719779	3.64049	0.000272116	0.0204663	0.934219	0.163284	0.0836695	1.95153	0.050994	0.406705	0.211041	0.169252	0.0852669	1.98497	0.0471482	0.439341	0.224519
ENSG00000151623	4	148078762	148444698	-1	protein_coding	PC	208.397	NR3C2	-0.258396	0.0710014	-3.63931	0.000273365	0.0204719	-0.920732	-0.20737	0.0844982	-2.45413	0.0141225	0.277418	-0.383652	-0.210418	0.0857899	-2.45272	0.0141782	0.318499	-0.388932
ENSG00000171766	15	45361124	45402327	-1	protein_coding	PC	72.662	GATM	-0.438121	0.120409	-3.6386	0.000274127	0.0204719	-1.56061	-0.415992	0.143306	-2.90283	0.0036981	0.174871	-1.0117	-0.427146	0.145717	-2.93134	0.00337503	0.199433	-1.05579
ENSG00000114125	3	141738249	141747560	1	protein_coding	PC	912.637	RNF7	0.144261	0.0396595	3.63748	0.000275321	0.0204719	0.513591	0.105913	0.0467676	2.26467	0.0235326	0.316252	0.172462	0.111896	0.0475648	2.35249	0.0186481	0.347681	0.193509
ENSG00000234322	X	93287733	93288759	-1	processed_pseudogene	PSE	75.9063	ST13P18	0.284148	0.0781209	3.63728	0.000275531	0.0204719	1.01152	0.168753	0.090792	1.85867	0.0630732	0.434328	0.202529	0.166707	0.0924163	1.80387	0.0712523	0.500184	0.191246
ENSG00000185219	3	44431705	44477670	-1	protein_coding	PC	1742.99	ZNF445	-0.183852	0.0505719	-3.63545	0.000277495	0.0205556	-0.653913	-0.15412	0.0600607	-2.56607	0.0102857	0.252345	-0.306355	-0.150097	0.0612072	-2.45228	0.0141954	0.318499	-0.277358
ENSG00000088387	13	98793429	99086625	-1	protein_coding	PC	750.006	DOCK9	-0.214435	0.0590028	-3.63432	0.000278717	0.0205839	-0.762281	-0.173704	0.0699139	-2.48455	0.0129716	0.268061	-0.327781	-0.171348	0.0712425	-2.40513	0.0161666	0.332247	-0.306949
ENSG00000143554	1	153774354	153780157	1	protein_coding	PC	302.785	SLC27A3	0.205024	0.0564742	3.63041	0.000282975	0.020782	0.727478	0.175394	0.0668603	2.6233	0.00870832	0.243463	0.361324	0.160259	0.0677848	2.36423	0.0180677	0.344882	0.279347
ENSG00000266296	18	28651732	28653208	1	processed_pseudogene	PSE	54.9791	ARIH2P1	0.205344	0.056564	3.6303	0.000283094	0.020782	0.728575	0.245656	0.0663653	3.70157	0.000214271	0.0575376	0.901319	0.248851	0.0672608	3.6998	0.000215767	0.0694802	0.912293
MSTRG.8475	17	3674316	3675063	1	novel_gene	NOVEL	134.428	MSTRG.8475	-0.401624	0.110674	-3.62891	0.000284624	0.0208112	-1.42405	-0.31719	0.130721	-2.42647	0.0152466	0.284218	-0.57628	-0.321232	0.133222	-2.41126	0.0158976	0.33066	-0.577791
ENSG00000107742	10	72059034	72089032	-1	protein_coding	PC	13165.2	SPOCK2	-0.192029	0.0529239	-3.62839	0.000285189	0.0208112	-0.680716	-0.129318	0.0619355	-2.08795	0.0368027	0.368008	-0.185458	-0.131931	0.0631598	-2.08884	0.036722	0.414265	-0.18933
ENSG00000182648	7	156388922	156640654	-1	lncRNA	LNC	57.441	LINC01006	-0.340228	0.0938611	-3.6248	0.000289184	0.020996	-1.20401	-0.353804	0.111109	-3.18429	0.00145111	0.121909	-1.0042	-0.366857	0.113095	-3.24378	0.00117954	0.136883	-1.07426
ENSG00000260592	16	19476916	19487899	-1	lncRNA	LNC	1229.84	AC130456.3	0.48827	0.134711	3.62458	0.000289434	0.020996	1.72772	0.324481	0.157674	2.05792	0.0395975	0.37627	0.45503	0.316891	0.160702	1.97192	0.0486189	0.445495	0.41614
ENSG00000227117	22	30008742	30080480	-1	lncRNA	LNC	7.92498	HORMAD2-AS1	0.491232	0.13561	3.62238	0.000291901	0.0210686	1.73639	0.419714	0.161394	2.60056	0.0093073	NA	0.852514	0.449848	0.163389	2.75324	0.00590089	NA	1.00275
ENSG00000244073	5	37085056	37085852	1	processed_pseudogene	PSE	876.959	RPS4XP6	-0.177025	0.0488728	-3.62216	0.000292154	0.0210686	-0.625675	-0.115997	0.0571068	-2.03122	0.0422322	0.383043	-0.159421	-0.118127	0.0582017	-2.02961	0.0423965	0.425929	-0.162149
ENSG00000135845	1	172370189	172444086	-1	protein_coding	PC	1257.44	PIGC	0.463325	0.128018	3.61922	0.000295498	0.0212473	1.63528	0.464974	0.152658	3.04585	0.00232026	0.145587	1.22496	0.42256	0.155031	2.72565	0.00641745	0.253626	0.92652
ENSG00000258730	14	93067452	93072152	1	lncRNA	LNC	17.622	ITPK1-AS1	0.3962	0.109503	3.61816	0.000296703	0.0212716	1.39767	0.292582	0.12908	2.26667	0.0234104	NA	0.477082	0.287459	0.131166	2.19157	0.0284104	0.383718	0.444562
ENSG00000159658	1	46675159	46719114	-1	protein_coding	PC	5771.96	EFCAB14	-0.106992	0.0295771	-3.6174	0.000297582	0.0212724	-0.377296	-0.0949654	0.0352368	-2.69506	0.00703753	0.223104	-0.204421	-0.0966189	0.0359303	-2.68907	0.00716523	0.254724	-0.207225
ENSG00000241990	22	46053705	46057210	1	lncRNA	LNC	40.3638	PRR34-AS1	0.339851	0.0940216	3.61461	0.000300804	0.0214401	1.19686	0.266469	0.110934	2.40205	0.0163036	0.288892	0.47637	0.270379	0.112951	2.39378	0.016676	0.335918	0.48071
MSTRG.20024	9	103204129	103204952	-1	novel_gene	NOVEL	401.461	MSTRG.20024	-0.247332	0.0684605	-3.61277	0.000302949	0.0215248	-0.870269	-0.168236	0.0798309	-2.10741	0.035082	0.361057	-0.24477	-0.153971	0.0807062	-1.9078	0.0564177	0.467554	-0.192246
ENSG00000164414	6	87470623	87512336	1	protein_coding	PC	1425.5	SLC35A1	0.165727	0.0458977	3.6108	0.000305253	0.0215248	0.582588	0.139911	0.0542094	2.58093	0.00985337	0.25101	0.280719	0.142933	0.0552471	2.58715	0.00967742	0.280224	0.2879
ENSG00000104979	19	13774456	13778773	1	protein_coding	PC	1068.51	C19orf53	0.160103	0.0443425	3.61059	0.000305503	0.0215248	0.562758	0.0918967	0.0510908	1.7987	0.0720669	0.455981	0.10497	0.0923482	0.0520977	1.7726	0.0762956	0.507113	0.103199
ENSG00000085382	6	104728094	104859919	-1	protein_coding	PC	154.632	HACE1	-0.164919	0.0456882	-3.60967	0.000306591	0.0215396	-0.579434	-0.161347	0.0541021	-2.98226	0.00286126	0.158189	-0.410376	-0.166498	0.0549148	-3.03193	0.00242998	0.170636	-0.435291
ENSG00000214047	X	39865424	39865888	1	processed_pseudogene	PSE	176.033	RPS11P7	0.266929	0.0739665	3.60878	0.000307637	0.0215513	0.937444	0.207952	0.0878226	2.36786	0.0178913	0.297236	0.363366	0.193128	0.0888235	2.17429	0.0296837	0.388618	0.294999
ENSG00000249183	5	69068925	69069200	-1	processed_pseudogene	PSE	23.2997	SUMO2P4	0.314629	0.087215	3.6075	0.000309157	0.0215895	1.10429	0.266583	0.104305	2.55581	0.0105942	0.25442	0.526483	0.284572	0.1054	2.69993	0.00693547	0.254724	0.614369
ENSG00000215899	1	31487589	31488930	-1	processed_pseudogene	PSE	222.691	AC209007.1	-0.205045	0.0568503	-3.60675	0.000310053	0.0215895	-0.719414	-0.168104	0.0674244	-2.49322	0.0126592	0.265472	-0.318993	-0.168953	0.068527	-2.46549	0.0136825	0.314712	-0.3149
ENSG00000263829	18	26255698	26256355	-1	processed_pseudogene	PSE	16.8767	SINHCAFP1	-0.360722	0.100054	-3.60528	0.000311814	0.0215895	-1.26473	-0.375799	0.117722	-3.19225	0.00141168	NA	-1.07113	-0.368275	0.118931	-3.09655	0.00195786	0.156545	-0.997368
ENSG00000235453	9	32551144	32568621	1	protein_coding	PC	485.411	SMIM27	0.208873	0.0579489	3.60444	0.000312827	0.0215895	0.732038	0.168367	0.0688074	2.44694	0.0144076	0.279638	0.310033	0.162738	0.0700904	2.32183	0.0202423	0.353938	0.275635
ENSG00000100425	22	49773283	49827512	-1	protein_coding	PC	1719.64	BRD1	-0.120966	0.0335658	-3.60386	0.000313524	0.0215895	-0.423834	-0.0825159	0.0393397	-2.09752	0.0359476	0.363992	-0.11918	-0.0804681	0.040097	-2.00683	0.0447674	0.430927	-0.108554
ENSG00000141219	17	73232233	73248947	1	protein_coding	PC	553.457	C17orf80	-0.118415	0.0328704	-3.60248	0.000315194	0.0215895	-0.41462	-0.12247	0.0390446	-3.13666	0.00170882	0.128238	-0.338911	-0.12174	0.0397588	-3.06197	0.00219889	0.164629	-0.32356
ENSG00000007545	16	1612337	1677908	1	protein_coding	PC	663.11	CRAMP1	-0.157999	0.0438587	-3.60245	0.000315226	0.0215895	-0.553215	-0.136134	0.0520237	-2.61677	0.00887669	0.244487	-0.279313	-0.143694	0.052826	-2.72014	0.00652539	0.254031	-0.314029
ENSG00000130024	6	169703902	169725566	-1	protein_coding	PC	1272.1	PHF10	-0.101369	0.0281517	-3.6008	0.000317234	0.0216664	-0.354651	-0.0781716	0.0329563	-2.37197	0.0176934	0.296276	-0.136971	-0.0803857	0.0335481	-2.39613	0.0165692	0.334365	-0.143143
ENSG00000034510	2	84905656	84906671	1	protein_coding	PC	28086.5	TMSB10	0.170048	0.0472871	3.59607	0.000323064	0.0218217	0.593587	0.167078	0.0564473	2.95989	0.00307745	0.159851	0.419668	0.166636	0.0575928	2.89335	0.00381153	0.210046	0.403077
ENSG00000104689	8	23190452	23225102	-1	protein_coding	PC	597.045	TNFRSF10A	-0.197487	0.0549176	-3.59607	0.000323067	0.0218217	-0.68937	-0.215708	0.0651291	-3.312	0.000926314	0.101509	-0.654294	-0.204377	0.0658567	-3.10336	0.00191335	0.156264	-0.555539
ENSG00000105202	19	39834458	39846379	-1	protein_coding	PC	3243.31	FBL	-0.139196	0.0387491	-3.59223	0.000327861	0.0219707	-0.485001	-0.130905	0.0462453	-2.83066	0.00464527	0.188676	-0.305399	-0.124863	0.0469722	-2.65823	0.00785517	0.259816	-0.262817
ENSG00000134644	1	30931506	31065991	-1	protein_coding	PC	3515.62	PUM1	-0.0978855	0.0272635	-3.59035	0.000330234	0.0220627	-0.340757	-0.077908	0.0323076	-2.41145	0.0158892	0.287099	-0.140149	-0.0781479	0.032956	-2.37128	0.0177266	0.344839	-0.136866
ENSG00000258148	12	91193709	91193942	1	processed_pseudogene	PSE	103.249	AC007115.1	0.46884	0.13062	3.58933	0.000331526	0.0220875	1.63132	0.443293	0.155945	2.84263	0.00447435	0.186346	1.04141	0.429313	0.158557	2.70763	0.00677659	0.254724	0.931175
ENSG00000087085	7	100889994	100896974	-1	protein_coding	PC	76.1085	ACHE	0.421063	0.117335	3.58854	0.000332541	0.0220875	1.46452	0.36048	0.139481	2.58443	0.00975403	0.25101	0.724859	0.371904	0.142193	2.61549	0.00890998	0.273015	0.76245
ENSG00000116903	1	231332753	231337852	-1	protein_coding	PC	1959.38	EXOC8	-0.169835	0.047335	-3.58793	0.000333308	0.0220875	-0.590542	-0.124327	0.0558565	-2.22582	0.026026	0.326856	-0.197007	-0.125004	0.0569671	-2.19431	0.028213	0.383718	-0.193699
ENSG00000134709	1	59814786	59876322	1	protein_coding	PC	105.804	HOOK1	-0.342539	0.0955014	-3.58675	0.00033483	0.0221285	-1.19038	-0.289108	0.113194	-2.55409	0.0106465	0.25442	-0.57035	-0.287002	0.115147	-2.4925	0.0126848	0.306017	-0.544362
ENSG00000149311	11	108222484	108369102	1	protein_coding	PC	7545.58	ATM	-0.137954	0.0384701	-3.586	0.000335785	0.022132	-0.479244	-0.0901999	0.0449757	-2.00553	0.044907	0.391842	-0.121561	-0.0901498	0.0458856	-1.96466	0.0494531	0.447971	-0.117718
ENSG00000170426	12	56923133	56934408	-1	protein_coding	PC	9.30286	SDR9C7	0.427024	0.11911	3.58513	0.000336912	0.0221321	1.48283	0.452574	0.142645	3.17273	0.00151011	NA	1.27671	0.44877	0.144419	3.10741	0.00188731	NA	1.22252
ENSG00000259956	3	51391285	51397908	1	protein_coding	PC	1550.91	RBM15B	-0.107612	0.0300263	-3.58391	0.000338495	0.0221321	-0.37346	-0.102344	0.0357437	-2.86328	0.00419284	0.181577	-0.243322	-0.100677	0.0364219	-2.76419	0.00570645	0.243212	-0.225882
ENSG00000184983	22	42085526	42090884	-1	protein_coding	PC	1588.55	NDUFA6	0.165716	0.0462571	3.5825	0.000340323	0.0221925	0.574721	0.152588	0.0550846	2.77006	0.00560453	0.206332	0.343545	0.141966	0.0558489	2.54196	0.0110233	0.296157	0.277925
ENSG00000163661	3	157436850	157443633	1	protein_coding	PC	60.3261	PTX3	0.488549	0.136512	3.5788	0.000345182	0.0223968	1.69133	0.423951	0.162538	2.60832	0.00909881	0.247431	0.86529	0.428043	0.165663	2.58382	0.00977134	0.280224	0.860386
ENSG00000210049	MT	577	647	1	Mt_tRNA	SNC	938.153	MT-TF	0.399147	0.111545	3.57833	0.000345795	0.0223968	1.38152	0.199994	0.128573	1.55549	0.119829	0.534106	0.184283	0.17735	0.130236	1.36176	0.173274	0.635056	0.135011
ENSG00000116898	1	36455718	36464384	-1	protein_coding	PC	631.093	MRPS15	0.152109	0.0425158	3.5777	0.000346637	0.0223968	0.526315	0.103596	0.0497516	2.08227	0.0373174	0.369291	0.147945	0.105404	0.0507288	2.07779	0.0377291	0.415089	0.150023
ENSG00000157077	1	52142094	52346686	1	protein_coding	PC	59.6651	ZFYVE9	-0.331155	0.0925767	-3.57709	0.000347445	0.0223968	-1.1455	-0.282275	0.109612	-2.57522	0.0100176	0.25101	-0.564334	-0.288143	0.111406	-2.58642	0.00969779	0.280224	-0.580125
ENSG00000182481	17	68035708	68046854	1	protein_coding	PC	565.308	KPNA2	0.147763	0.0413133	3.57665	0.000348023	0.0223968	0.511023	0.185159	0.0487047	3.80166	0.00014373	0.0469631	0.711463	0.181638	0.0496284	3.65996	0.00025225	0.0715381	0.653564
ENSG00000154723	21	25716503	25735673	-1	protein_coding	PC	640.871	ATP5PF	0.15928	0.0445459	3.57564	0.000349372	0.0224248	0.550585	0.120167	0.0525989	2.2846	0.0223365	0.313193	0.198394	0.131915	0.0532004	2.47959	0.0131535	0.310879	0.248127
ENSG00000142156	21	45981769	46005050	1	protein_coding	PC	1398.34	COL6A1	-0.43602	0.121989	-3.57427	0.000351209	0.0224838	-1.5062	-0.3644	0.144255	-2.52608	0.0115342	0.258378	-0.706212	-0.353306	0.146646	-2.40925	0.0159854	0.330861	-0.634636
ENSG00000126432	11	64318121	64321811	1	protein_coding	PC	3616.05	PRDX5	0.234274	0.0655673	3.57302	0.000352882	0.0225321	0.808799	0.163316	0.0771808	2.11602	0.034343	0.358414	0.239121	0.179304	0.0781852	2.29333	0.0218293	0.359624	0.297817
ENSG00000112486	6	167111807	167139696	1	protein_coding	PC	23.0057	CCR6	-0.441598	0.123667	-3.57087	0.000355796	0.0226004	-1.52298	-0.471488	0.146611	-3.21591	0.00130029	0.117776	-1.3607	-0.474631	0.148568	-3.19471	0.0013997	0.147421	-1.35458
ENSG00000146054	5	181193924	181205293	-1	protein_coding	PC	114.053	TRIM7	0.280669	0.0786389	3.56909	0.00035822	0.0226547	0.967145	0.184672	0.0920655	2.00587	0.0448698	0.391842	0.248946	0.20001	0.0935225	2.13863	0.0324653	0.397717	0.297732
ENSG00000091513	3	133746040	133796641	1	protein_coding	PC	50.3067	TF	0.231512	0.0649005	3.56718	0.000360841	0.0226547	0.797022	0.219354	0.0775286	2.82933	0.00466458	0.188737	0.511355	0.224725	0.0788193	2.85114	0.00435626	0.221658	0.53055
ENSG00000184232	11	120211032	120230334	1	protein_coding	PC	458.558	OAF	0.239825	0.0672385	3.56678	0.000361393	0.0226547	0.825482	0.208483	0.0800151	2.60554	0.00917296	0.24911	0.424781	0.220263	0.0814004	2.70592	0.0068116	0.254724	0.477254
ENSG00000078177	4	40056850	40158252	1	protein_coding	PC	272.645	N4BP2	-0.149825	0.0420176	-3.56578	0.000362774	0.0226547	-0.515454	-0.0936951	0.0486997	-1.92393	0.0543628	0.416097	-0.118496	-0.090721	0.0494938	-1.83298	0.0668062	0.49025	-0.106614
ENSG00000148655	10	75431624	76560168	1	protein_coding	PC	168.86	LRMDA	0.290589	0.0815019	3.56543	0.000363266	0.0226547	0.99956	0.256987	0.097068	2.64749	0.00810907	0.234986	0.537367	0.260903	0.0989902	2.63565	0.00839766	0.267361	0.541594
ENSG00000283128	7	155474256	155644406	-1	lncRNA	LNC	9.7183	AC009403.2	0.465629	0.130607	3.56511	0.000363706	0.0226547	1.60141	0.450409	0.157261	2.86409	0.00418213	NA	1.07134	0.458916	0.159655	2.87443	0.00404759	NA	1.0981
ENSG00000173465	11	65570460	65573942	1	protein_coding	PC	910.822	ZNRD2	0.163007	0.0457257	3.56489	0.00036401	0.0226547	0.560563	0.125533	0.0540943	2.32063	0.0203069	0.305853	0.212446	0.138337	0.0547311	2.52758	0.0114852	0.297573	0.268355
ENSG00000124092	20	57495966	57525652	-1	protein_coding	PC	23.5939	CTCFL	0.353778	0.0992403	3.56487	0.000364043	0.0226547	1.21659	0.300015	0.118306	2.53593	0.011215	0.258078	0.585089	0.285515	0.12018	2.37574	0.017514	0.344188	0.50154
ENSG00000214140	17	76527586	76553578	1	protein_coding	PC	43.4703	PRCD	-0.268801	0.0754459	-3.56283	0.000366877	0.0227733	-0.923461	-0.275797	0.0891036	-3.09525	0.0019665	0.135621	-0.746392	-0.277877	0.0907918	-3.0606	0.00220896	0.164629	-0.73799
ENSG00000116983	1	39678648	39691485	-1	protein_coding	PC	149.583	HPCAL4	-0.415162	0.116578	-3.56124	0.000369101	0.0228535	-1.42519	-0.281877	0.137125	-2.05563	0.0398186	0.377004	-0.394603	-0.265544	0.139332	-1.90584	0.056671	0.467554	-0.331038
ENSG00000232573	14	98972879	98973301	-1	processed_pseudogene	PSE	3225.17	RPL3P4	-0.194708	0.0547065	-3.55913	0.000372079	0.0229227	-0.667724	-0.138585	0.0644453	-2.15042	0.0315217	0.346873	-0.20807	-0.132635	0.0656135	-2.02145	0.043233	0.428545	-0.180938
ENSG00000168081	8	28316986	28343355	1	protein_coding	PC	107.654	PNOC	-0.359167	0.100996	-3.55624	0.000376205	0.0229227	-1.22999	-0.450452	0.118716	-3.79438	0.000148015	0.0469631	-1.72509	-0.471662	0.120335	-3.91957	8.87062e-05	0.0475621	-1.9112
ENSG00000135047	9	87726109	87731469	1	protein_coding	PC	273.423	CTSL	0.377452	0.106139	3.55619	0.00037627	0.0229227	1.29258	0.277271	0.125375	2.21153	0.0269992	0.331446	0.434941	0.278686	0.127871	2.17942	0.0293004	0.387081	0.42726
ENSG00000114013	3	122055362	122121139	1	protein_coding	PC	1763.66	CD86	0.230509	0.0648283	3.55569	0.000376989	0.0229227	0.789188	0.233639	0.0774016	3.01853	0.00254006	0.150701	0.606329	0.246609	0.0786165	3.13686	0.00170765	0.152058	0.682516
ENSG00000100346	22	39570753	39689735	1	protein_coding	PC	505.342	CACNA1I	-0.37252	0.104783	-3.55515	0.00037777	0.0229227	-1.27505	-0.401041	0.124777	-3.21407	0.00130869	0.117776	-1.15627	-0.400533	0.127217	-3.14843	0.00164152	0.150815	-1.11539
ENSG00000028116	2	57907629	58159920	1	protein_coding	PC	303.68	VRK2	0.192848	0.0542456	3.55508	0.000377866	0.0229227	0.660052	0.148481	0.0639593	2.32149	0.0202602	0.305486	0.251431	0.154322	0.0650998	2.37054	0.0177622	0.344839	0.27014
ENSG00000116191	1	178725147	178921841	1	protein_coding	PC	1330.03	RALGPS2	-0.24605	0.0692192	-3.55465	0.00037849	0.0229227	-0.841969	-0.22706	0.0824895	-2.75259	0.00591257	0.208907	-0.50594	-0.232882	0.0839835	-2.77295	0.00555513	0.240804	-0.525219
ENSG00000165644	10	75233641	75236030	-1	protein_coding	PC	75.1489	COMTD1	0.264537	0.0744371	3.55383	0.000379662	0.0229227	0.904876	0.168471	0.0864861	1.94795	0.051421	0.407731	0.217135	0.15407	0.0878853	1.75308	0.0795876	0.510961	0.169347
ENSG00000139278	12	75480753	75503863	1	protein_coding	PC	7089.42	GLIPR1	0.166306	0.0468022	3.55339	0.000380306	0.0229227	0.568745	0.13295	0.0554799	2.39637	0.0165583	0.289107	0.236782	0.129917	0.0565701	2.29657	0.0216434	0.359508	0.21627
ENSG00000147592	8	70635318	70669185	-1	protein_coding	PC	125.888	LACTB2	0.201296	0.0566539	3.55308	0.000380747	0.0229227	0.688304	0.173263	0.0671284	2.58107	0.0098496	0.25101	0.347666	0.164978	0.068144	2.42102	0.0154769	0.326188	0.298663
ENSG00000107745	10	72367327	72626191	-1	protein_coding	PC	2936.3	MICU1	0.123803	0.0348484	3.5526	0.000381438	0.0229227	0.423229	0.101641	0.0413689	2.45693	0.0140129	0.276796	0.188388	0.106845	0.0420578	2.54043	0.0110716	0.29691	0.208966
ENSG00000089775	14	64449106	64505213	-1	protein_coding	PC	1015.83	ZBTB25	-0.161156	0.0453749	-3.55164	0.000382835	0.0229403	-0.550667	-0.156879	0.0540481	-2.90259	0.00370096	0.174871	-0.381481	-0.15958	0.0550379	-2.89946	0.0037381	0.207538	-0.387356
ENSG00000227183	X	131646639	131646890	1	processed_pseudogene	PSE	234.782	HDGFP1	0.359534	0.101245	3.55112	0.000383601	0.0229403	1.22821	0.435778	0.119964	3.63257	0.00028061	0.0656672	1.54784	0.408365	0.121766	3.35368	0.000797451	0.119836	1.26524
ENSG00000171552	20	31664452	31723989	-1	protein_coding	PC	12937.6	BCL2L1	0.485197	0.136744	3.54821	0.000387854	0.0231382	1.65517	0.332942	0.160919	2.069	0.0385457	0.372806	0.470788	0.313676	0.16391	1.91371	0.0556573	0.465426	0.393499
ENSG00000139323	12	89419718	89526047	-1	protein_coding	PC	700.516	POC1B	0.169152	0.0476832	3.54742	0.000389029	0.0231519	0.576813	0.123177	0.0561366	2.19423	0.0282187	0.335347	0.190858	0.119341	0.057211	2.08597	0.0369811	0.41447	0.170898
ENSG00000133056	1	204422628	204494724	-1	protein_coding	PC	670.093	PIK3C2B	-0.235613	0.066519	-3.54204	0.000397052	0.0235153	-0.801354	-0.137363	0.077311	-1.77676	0.0756072	0.463318	-0.154044	-0.143677	0.0786024	-1.82789	0.0675654	0.491637	-0.168142
ENSG00000064652	5	122843439	123029354	1	protein_coding	PC	90.7535	SNX24	0.248024	0.0700404	3.54116	0.000398369	0.0235364	0.843212	0.166964	0.0822526	2.02989	0.0423678	0.383737	0.229235	0.163108	0.0836705	1.94941	0.051247	0.453622	0.210463
ENSG00000163935	3	52903572	53046750	-1	protein_coding	PC	669.322	SFMBT1	-0.259334	0.073248	-3.54049	0.000399382	0.0235395	-0.881375	-0.338409	0.0858596	-3.94142	8.10011e-05	0.0361247	-1.3846	-0.338341	0.0874962	-3.86692	0.000110217	0.0498549	-1.33907
ENSG00000114784	3	40309707	40312424	1	protein_coding	PC	3507.03	EIF1B	0.265788	0.075089	3.53964	0.000400667	0.0235434	0.90294	0.208719	0.0889325	2.34693	0.0189286	0.301895	0.359597	0.20104	0.0906379	2.21805	0.0265513	0.375297	0.316821
ENSG00000126464	19	49591182	49626439	1	protein_coding	PC	1883.68	PRR12	-0.1123	0.0317316	-3.53904	0.000401587	0.0235434	-0.381394	-0.131887	0.037651	-3.50288	0.000460255	0.0797708	-0.440108	-0.140894	0.0378515	-3.72227	0.000197436	0.0657846	-0.52195
ENSG00000239317	5	146138771	146139008	1	processed_pseudogene	PSE	82.729	AC091959.1	0.371396	0.104957	3.53855	0.000402329	0.0235434	1.26105	0.149989	0.118625	1.26439	0.20609	0.637304	0.102884	0.161981	0.120599	1.34313	0.179228	0.640921	0.120934
ENSG00000083168	8	41929479	42051994	-1	protein_coding	PC	6552.06	KAT6A	-0.172735	0.0488401	-3.53675	0.000405084	0.0235929	-0.585997	-0.156589	0.0582161	-2.68979	0.00714978	0.224381	-0.335994	-0.149404	0.0592155	-2.52305	0.011634	0.299022	-0.288988
ENSG00000165682	12	9985642	10013424	-1	protein_coding	PC	302.521	CLEC1B	0.385961	0.109153	3.53597	0.000406275	0.0235929	1.30886	0.440094	0.129779	3.3911	0.000696131	0.0909339	1.38951	0.464749	0.131438	3.53588	0.000406424	0.0898158	1.57597
ENSG00000158863	8	22089150	22104911	1	protein_coding	PC	1802.22	FAM160B2	-0.112459	0.0318076	-3.53559	0.000406871	0.0235929	-0.381296	-0.0743317	0.0371718	-1.99968	0.045535	0.394246	-0.0997274	-0.0651655	0.0374697	-1.73915	0.0820077	0.51563	-0.0707792
ENSG00000117523	1	171485551	171593511	1	protein_coding	PC	11856.7	PRRC2C	-0.149331	0.0422377	-3.53549	0.000407024	0.0235929	-0.506288	-0.177751	0.0501317	-3.54568	0.000391604	0.0776254	-0.605624	-0.173707	0.0510744	-3.40106	0.000671258	0.111256	-0.551192
ENSG00000203791	10	124748149	124791887	-1	protein_coding	PC	104.555	EEF1AKMT2	-0.217722	0.0616015	-3.53436	0.000408767	0.0236359	-0.737756	-0.210481	0.0728517	-2.88917	0.00386262	0.176341	-0.507915	-0.201013	0.0737606	-2.72521	0.00642607	0.253626	-0.440632
ENSG00000080561	X	107825755	107927193	1	protein_coding	PC	73.7898	MID2	-0.278804	0.0788971	-3.53376	0.000409693	0.0236359	-0.944459	-0.288835	0.0942393	-3.06491	0.00217735	0.142271	-0.768899	-0.298882	0.0953039	-3.13609	0.00171214	0.152058	-0.826845
ENSG00000142686	1	35713877	35718894	-1	protein_coding	PC	240.422	C1orf216	0.180849	0.0511941	3.53261	0.000411485	0.0236777	0.61229	0.12893	0.0601519	2.1434	0.0320809	0.349633	0.192589	0.12563	0.0612848	2.04994	0.0403703	0.419655	0.175121
ENSG00000105732	19	42068477	42081552	1	protein_coding	PC	964.763	ZNF574	-0.10858	0.0307606	-3.52984	0.000415815	0.0237654	-0.367119	-0.0949608	0.0366248	-2.5928	0.00951983	0.25101	-0.191951	-0.0902137	0.0371137	-2.43074	0.0150681	0.321891	-0.164364
ENSG00000163376	3	66998307	67011210	1	protein_coding	PC	182.291	KBTBD8	-0.229435	0.0650194	-3.52872	0.000417577	0.0238106	-0.775322	-0.250813	0.0770757	-3.25411	0.00113747	0.113136	-0.738409	-0.257296	0.0783395	-3.28437	0.00102212	0.126591	-0.769443
ENSG00000150782	11	112143253	112164096	-1	protein_coding	PC	248.492	IL18	0.272482	0.077297	3.52513	0.000423271	0.0240236	0.919186	0.19051	0.0906823	2.10085	0.0356542	0.3634	0.275837	0.194247	0.0924071	2.10207	0.0355469	0.410708	0.281502
ENSG00000099341	19	38374536	38383824	1	protein_coding	PC	3195.17	PSMD8	0.149741	0.0425186	3.52177	0.000428683	0.0242746	0.504306	0.113866	0.0502779	2.26473	0.023529	0.316252	0.185419	0.117129	0.0512577	2.2851	0.0223069	0.36174	0.193446
ENSG00000075702	19	36054881	36105108	1	protein_coding	PC	125.273	WDR62	0.174087	0.0494494	3.5205	0.000430729	0.0243342	0.58594	0.183698	0.0588235	3.12287	0.001791	0.12976	0.5046	0.177985	0.0598903	2.97186	0.00296004	0.185024	0.450072
ENSG00000203930	X	140709562	140793215	1	lncRNA	LNC	33.7631	LINC00632	0.35293	0.100279	3.51948	0.000432395	0.0243722	1.1873	0.233549	0.116644	2.00224	0.0452588	0.393373	0.313959	0.21622	0.11804	1.83176	0.0669877	0.49025	0.253843
ENSG00000120800	12	101280105	101386618	1	protein_coding	PC	325.236	UTP20	-0.147121	0.0418116	-3.51868	0.000433704	0.0243771	-0.494741	-0.114137	0.0492516	-2.31743	0.0204803	0.30652	-0.192739	-0.122686	0.0497407	-2.46651	0.0136437	0.314712	-0.228817
ENSG00000228979	17	63471604	63472093	1	processed_pseudogene	PSE	15.2794	PPIAP55	0.332059	0.0943845	3.51815	0.000434569	0.0243771	1.11636	0.363722	0.112802	3.22442	0.00126228	NA	1.05437	0.341815	0.113205	3.01945	0.00253238	0.173931	0.887513
ENSG00000063046	12	53006158	53042209	1	protein_coding	PC	5134.12	EIF4B	-0.152465	0.0433435	-3.5176	0.000435466	0.0243771	-0.512442	-0.162457	0.0517134	-3.14149	0.00168091	0.127299	-0.45073	-0.155467	0.0525389	-2.95908	0.00308555	0.189327	-0.390326
ENSG00000226098	8	54522799	54523297	-1	processed_pseudogene	PSE	67.0133	SEC11B	0.227045	0.06459	3.51517	0.00043947	0.0244895	0.762206	0.252479	0.0768515	3.28528	0.0010188	0.107828	0.755394	0.264283	0.0778486	3.39483	0.000686708	0.11136	0.835987
ENSG00000070010	22	19449911	19479202	-1	protein_coding	PC	1749.72	UFD1	0.105014	0.0298948	3.51278	0.000443442	0.0246548	0.352129	0.111094	0.0356272	3.11824	0.00181936	0.130402	0.304407	0.107911	0.0362784	2.97453	0.0029344	0.185024	0.273283
ENSG00000249855	5	43495073	43496454	-1	processed_pseudogene	PSE	8346.28	EEF1A1P19	-0.156043	0.0444339	-3.51181	0.000445067	0.0246891	-0.522991	-0.115347	0.0524988	-2.19714	0.0280107	0.335227	-0.179097	-0.11878	0.0534605	-2.22183	0.0262948	0.375297	-0.187688
ENSG00000272269	6	17706257	17707344	1	lncRNA	LNC	13.9175	AL138724.2	0.43603	0.124203	3.51061	0.000447074	0.0247009	1.46054	0.351764	0.146626	2.39905	0.0164377	NA	0.627603	0.344855	0.149047	2.31373	0.0206825	0.355339	0.580872
ENSG00000177051	19	45710629	45730896	-1	protein_coding	PC	1181.1	FBXO46	-0.15626	0.0445124	-3.51048	0.000447294	0.0247009	-0.523378	-0.12299	0.0527012	-2.33373	0.0196101	0.301895	-0.210008	-0.125203	0.0537231	-2.33052	0.0197788	0.352716	-0.21332
ENSG00000137752	11	105025443	105035250	-1	protein_coding	PC	11732.4	CASP1	0.135496	0.0386053	3.50977	0.000448491	0.0247114	0.453673	0.169198	0.0456376	3.70742	0.00020938	0.0575376	0.62249	0.167485	0.046555	3.59757	0.000321206	0.0822762	0.58506
ENSG00000139193	12	6444867	6451718	1	protein_coding	PC	652.763	CD27	-0.275192	0.0784733	-3.50683	0.00045348	0.0248691	-0.92009	-0.20818	0.0922077	-2.25773	0.0239627	0.318243	-0.337348	-0.207177	0.0940046	-2.2039	0.0275313	0.379197	-0.323232
ENSG00000110367	11	118747763	118791164	-1	protein_coding	PC	6985.97	DDX6	-0.151562	0.043226	-3.50626	0.000454445	0.0248691	-0.506598	-0.121926	0.0512794	-2.37769	0.0174216	0.294553	-0.214458	-0.120957	0.0523145	-2.31211	0.0207714	0.356322	-0.203514
ENSG00000131375	3	15206152	15252916	1	protein_coding	PC	640.516	CAPN7	-0.107093	0.0305483	-3.5057	0.000455411	0.0248691	-0.357863	-0.103949	0.0361438	-2.87598	0.00402772	0.179229	-0.248952	-0.103771	0.03679	-2.82064	0.0047928	0.228502	-0.240688
ENSG00000105699	19	35248330	35267964	1	protein_coding	PC	713.891	LSR	-0.258256	0.0736963	-3.50433	0.000457757	0.0249417	-0.862412	-0.300267	0.0875535	-3.42952	0.000604644	0.0857312	-0.966408	-0.294546	0.0891429	-3.3042	0.000952476	0.124406	-0.889866
ENSG00000168481	8	22146830	22157084	-1	protein_coding	PC	22.2547	LGI3	0.374216	0.106945	3.49913	0.000466772	0.0253765	1.24647	0.257705	0.126091	2.04379	0.0409739	0.380137	0.357563	0.257489	0.128295	2.00701	0.0447489	0.430927	0.347409
ENSG00000198755	6	35468401	35470785	1	protein_coding	PC	12560	RPL10A	-0.182692	0.0522571	-3.49602	0.000472253	0.0255611	-0.607601	-0.144338	0.0619698	-2.32916	0.0198507	0.303121	-0.245695	-0.137233	0.0630389	-2.17696	0.0294836	0.388422	-0.210024
ENSG00000007080	19	17933015	17943991	1	protein_coding	PC	353.273	CCDC124	0.199535	0.0571397	3.49206	0.000479319	0.0258295	0.662332	0.136833	0.0671223	2.03856	0.0414935	0.381955	0.189106	0.121883	0.0679323	1.79419	0.0727829	0.502522	0.1387
ENSG00000242088	15	24910874	24911125	-1	processed_pseudogene	PSE	263.886	AC090602.1	0.267974	0.0767955	3.48946	0.000484005	0.0260248	0.888375	0.261305	0.091953	2.84173	0.00448698	0.186346	0.613557	0.258712	0.0935515	2.76545	0.00568437	0.243212	0.580891
ENSG00000110330	11	102347211	102378670	1	protein_coding	PC	3115.34	BIRC2	0.159353	0.0456778	3.48863	0.000485507	0.0260485	0.528064	0.123851	0.0540718	2.29048	0.0219933	0.312817	0.205308	0.126015	0.0551458	2.28513	0.0223052	0.36174	0.208126
ENSG00000174206	12	64186316	64222296	-1	protein_coding	PC	149.205	C12orf66	-0.192182	0.0551114	-3.48716	0.000488186	0.026135	-0.636395	-0.159765	0.0651118	-2.45371	0.0141391	0.277418	-0.295499	-0.159006	0.0661899	-2.40227	0.0162938	0.332724	-0.284299
ENSG00000214199	2	106697331	106698676	-1	processed_pseudogene	PSE	2948.56	EEF1A1P12	-0.146196	0.0419421	-3.48566	0.00049092	0.0262073	-0.483761	-0.103567	0.0494518	-2.09429	0.0362339	0.366337	-0.149228	-0.104735	0.0504265	-2.07698	0.0378034	0.415089	-0.148982
ENSG00000204252	6	33004182	33009591	-1	protein_coding	PC	1353.41	HLA-DOA	-0.322076	0.0924111	-3.48525	0.000491674	0.0262073	-1.06553	-0.363497	0.110053	-3.30294	0.000956773	0.103792	-1.09747	-0.362037	0.112195	-3.22686	0.00125158	0.141433	-1.05083
ENSG00000219470	6	43538822	43539703	-1	processed_pseudogene	PSE	1033.99	AL355802.1	-0.192622	0.0553028	-3.48304	0.000495757	0.0263676	-0.636563	-0.182227	0.0659881	-2.76152	0.00575328	0.20678	-0.408205	-0.179088	0.0672568	-2.66275	0.00775052	0.25812	-0.377996
ENSG00000116984	1	236795292	236921278	1	protein_coding	PC	897.391	MTR	-0.11256	0.0323383	-3.48071	0.000500094	0.0265407	-0.371555	-0.109814	0.0384699	-2.85454	0.00430996	0.183644	-0.259767	-0.116568	0.0389417	-2.99339	0.00275893	0.18006	-0.298327
ENSG00000155115	6	110958706	110967890	1	protein_coding	PC	518.39	GTF3C6	0.159423	0.0458226	3.47914	0.000503024	0.0266015	0.525843	0.0920242	0.0528194	1.74224	0.0814661	0.472661	0.100216	0.0998959	0.0537323	1.85914	0.0630072	0.482584	0.119936
ENSG00000166171	10	101570560	101609662	1	protein_coding	PC	157.458	DPCD	0.3892	0.111909	3.47782	0.000505502	0.0266015	1.28291	0.352807	0.133168	2.64934	0.00806494	0.234913	0.738566	0.340246	0.135634	2.50856	0.0121223	0.300914	0.652052
ENSG00000101782	18	23453287	23486603	1	protein_coding	PC	3671.9	RIOK3	0.290548	0.083544	3.47778	0.000505578	0.0266015	0.957708	0.220174	0.0988839	2.22659	0.0259745	0.326856	0.349076	0.209168	0.100725	2.07662	0.0378371	0.415089	0.297454
ENSG00000115233	2	161308425	161411717	1	protein_coding	PC	397.884	PSMD14	0.125383	0.0360695	3.47616	0.000508652	0.0266731	0.412959	0.115847	0.042502	2.72569	0.00641682	0.215083	0.254016	0.114067	0.0432677	2.63631	0.00838143	0.267222	0.236881
ENSG00000069248	1	229440259	229508341	-1	protein_coding	PC	1633.41	NUP133	-0.0853622	0.0245582	-3.47591	0.000509115	0.0266731	-0.281113	-0.0684179	0.0291406	-2.34785	0.018882	0.301895	-0.117949	-0.0685271	0.0296799	-2.30888	0.0209505	0.357345	-0.115044
ENSG00000234287	3	40761545	40761799	1	processed_pseudogene	PSE	955.563	AC099560.2	0.209594	0.0603269	3.4743	0.000512189	0.0267769	0.689682	0.199037	0.0721342	2.75925	0.00579334	0.20678	0.445259	0.197095	0.0734407	2.68373	0.0072806	0.254724	0.421356
ENSG00000218347	6	27523076	27524339	1	processed_pseudogene	PSE	15.6913	HNRNPA1P1	-0.353954	0.101918	-3.47293	0.000514809	0.0267996	-1.16393	-0.362266	0.119483	-3.03195	0.00242978	NA	-0.947121	-0.371673	0.121404	-3.06146	0.00220263	0.164629	-0.987557
ENSG00000256269	11	119084866	119093549	1	protein_coding	PC	601.946	HMBS	0.348487	0.100369	3.47205	0.000516494	0.0268303	1.14545	0.304011	0.119486	2.54433	0.0109489	0.255114	0.596053	0.307799	0.121846	2.52612	0.0115331	0.297786	0.59653
ENSG00000220267	6	88275882	88276989	-1	processed_pseudogene	PSE	1049.45	ACTBP8	0.428257	0.123378	3.4711	0.000518324	0.0268685	1.407	0.429615	0.147197	2.91864	0.00351567	0.172509	1.05427	0.497103	0.147336	3.37394	0.000741008	0.116351	1.55602
ENSG00000008441	19	12995608	13098796	1	protein_coding	PC	1237.05	NFIX	0.445295	0.128331	3.4699	0.000520646	0.0269092	1.46211	0.291869	0.150831	1.93507	0.0529816	0.412974	0.372388	0.276752	0.153664	1.80102	0.0716996	0.500717	0.316738
ENSG00000218265	6	13521266	13522045	1	processed_pseudogene	PSE	333.177	RPS4XP7	-0.162908	0.0469583	-3.46921	0.000521982	0.0269092	-0.534721	-0.0986159	0.054761	-1.80084	0.0717277	0.455149	-0.112848	-0.0993886	0.0557056	-1.78418	0.0743951	0.503888	-0.112156
MSTRG.12045	2	96815243	96815994	-1	novel_gene	NOVEL	186.2	MSTRG.12045	0.296284	0.0854439	3.46758	0.000525165	0.0269948	0.971723	0.202902	0.100204	2.02489	0.0428788	0.385371	0.277521	0.189392	0.102004	1.8567	0.0633532	0.483445	0.226936
ENSG00000135622	2	74654228	74683853	1	protein_coding	PC	201.444	SEMA4F	-0.160565	0.0463303	-3.46566	0.000528923	0.0271311	-0.52611	-0.17273	0.0550267	-3.13902	0.00169511	0.127892	-0.478601	-0.166641	0.0557288	-2.99021	0.00278784	0.18006	-0.425723
ENSG00000013583	12	12974870	13000265	-1	protein_coding	PC	1228.62	HEBP1	0.314024	0.0906373	3.46462	0.000530975	0.0271476	1.02841	0.208212	0.106522	1.95464	0.0506253	0.406705	0.269766	0.194728	0.108392	1.79651	0.072413	0.502315	0.222026
ENSG00000240068	3	154023835	154024298	1	processed_pseudogene	PSE	46.8912	RPL21P42	0.335347	0.0967987	3.46438	0.00053146	0.0271476	1.0981	0.228709	0.112718	2.02904	0.0424546	0.383794	0.313806	0.228688	0.114706	1.9937	0.0461854	0.436541	0.305412
ENSG00000176160	17	58420167	58488408	-1	protein_coding	PC	43.9533	HSF5	-0.29035	0.0838549	-3.46252	0.000535137	0.0272786	-0.949889	-0.37169	0.0978804	-3.79739	0.000146227	0.0469631	-1.42542	-0.357505	0.0989247	-3.61391	0.000301619	0.078147	-1.25861
ENSG00000272681	X	154632470	154633182	-1	lncRNA	LNC	40.9251	FAM223B	0.3365	0.0972052	3.46174	0.000536689	0.027301	1.10045	0.35049	0.115934	3.02318	0.00250134	0.150098	0.911915	0.337517	0.117897	2.86281	0.00419896	0.219094	0.80223
ENSG00000249215	5	139494256	139496116	1	processed_pseudogene	PSE	405.783	NCOA4P4	0.245072	0.0708086	3.46105	0.000538082	0.0273152	0.801176	0.227101	0.0845479	2.68606	0.00722994	0.224983	0.486193	0.2303	0.0861525	2.67317	0.00751388	0.256234	0.489189
ENSG00000155561	7	135557917	135648757	1	protein_coding	PC	1303.84	NUP205	-0.0982276	0.0283855	-3.46048	0.000539211	0.0273159	-0.321032	-0.0557813	0.0328676	-1.69715	0.0896682	0.48904	-0.0584232	-0.0634446	0.0330483	-1.91975	0.0548892	0.463219	-0.0799728
ENSG00000079974	22	50767501	50783663	-1	protein_coding	PC	644.448	RABL2B	-0.119641	0.0345853	-3.45932	0.000541547	0.0273777	-0.390792	-0.147493	0.0406071	-3.63219	0.000281029	0.0656672	-0.523783	-0.15364	0.0411109	-3.73722	0.000186067	0.0645251	-0.573129
ENSG00000141384	18	26225936	26391685	1	protein_coding	PC	152.584	TAF4B	-0.257219	0.0743956	-3.45744	0.000545328	0.0275121	-0.839392	-0.174021	0.0866933	-2.00731	0.0447165	0.391227	-0.234846	-0.17073	0.0882981	-1.93357	0.0531664	0.459679	-0.217572
ENSG00000112659	6	43182184	43224587	1	protein_coding	PC	2220.65	CUL9	-0.117846	0.0341152	-3.45435	0.000551612	0.027772	-0.383986	-0.103938	0.0405691	-2.56201	0.0104068	0.253687	-0.206077	-0.0956354	0.0410746	-2.32833	0.0198944	0.353886	-0.162702
ENSG00000138495	3	119654513	119677454	-1	protein_coding	PC	249.022	COX17	0.157514	0.0456202	3.45273	0.000554951	0.0278351	0.512825	0.141533	0.054125	2.61492	0.00892475	0.244487	0.290058	0.133389	0.05497	2.42657	0.0152421	0.32321	0.242361
ENSG00000247982	15	57300365	57307769	1	lncRNA	LNC	1986.65	LINC00926	-0.480236	0.139151	-3.45119	0.000558126	0.0279279	-1.56234	-0.496571	0.165919	-2.99285	0.0027639	0.155232	-1.27047	-0.484459	0.168957	-2.86735	0.00413923	0.218304	-1.15451
ENSG00000164300	5	80111651	80256048	-1	protein_coding	PC	1822.14	SERINC5	-0.151414	0.0438883	-3.44998	0.00056062	0.0279956	-0.492297	-0.121412	0.0520724	-2.33161	0.0197214	0.301895	-0.207015	-0.121295	0.0531117	-2.28377	0.0223852	0.362352	-0.200141
ENSG00000114120	3	140941830	140980995	1	protein_coding	PC	1147.42	SLC25A36	-0.111052	0.0321963	-3.4492	0.000562248	0.0280198	-0.360925	-0.0873857	0.0379622	-2.30192	0.0213399	0.310341	-0.146005	-0.100327	0.0376278	-2.66631	0.00766891	0.25812	-0.212219
ENSG00000243974	3	100225374	100226073	1	processed_pseudogene	PSE	214.859	VTI1BP1	0.284444	0.0824968	3.44795	0.000564868	0.0280675	0.92389	0.224902	0.0974958	2.30679	0.0210665	0.308915	0.377028	0.231962	0.0993447	2.33492	0.0195474	0.351931	0.396403
ENSG00000235297	18	74389884	74390297	-1	processed_pseudogene	PSE	1844.03	FAUP1	0.157462	0.0456723	3.44765	0.000565494	0.0280675	0.511369	0.114325	0.0540117	2.11667	0.0342883	0.358384	0.167469	0.120105	0.0549406	2.18608	0.0288096	0.384487	0.185017
ENSG00000218502	13	99215372	99215758	-1	processed_pseudogene	PSE	389.865	H2AZP3	0.195058	0.0566094	3.44568	0.000569621	0.0282152	0.632848	0.196297	0.0677596	2.89696	0.00376801	0.174871	0.475801	0.200402	0.0689869	2.90493	0.00367335	0.206486	0.487967
ENSG00000197937	19	53124072	53159075	-1	protein_coding	PC	129.852	ZNF347	-0.248653	0.0721985	-3.44402	0.000573138	0.0282752	-0.806068	-0.209674	0.0855027	-2.45225	0.0141965	0.277418	-0.38744	-0.211842	0.0870121	-2.43463	0.014907	0.321891	-0.386953
ENSG00000134109	3	5187646	5219958	1	protein_coding	PC	3927.43	EDEM1	-0.137667	0.0399898	-3.44256	0.000576234	0.0283709	-0.44596	-0.105025	0.0472455	-2.22297	0.0262179	0.328092	-0.166087	-0.104945	0.0481986	-2.17734	0.0294552	0.388275	-0.160653
ENSG00000128626	19	38930548	38933162	1	protein_coding	PC	209.967	MRPS12	0.155704	0.045265	3.43982	0.000582093	0.028556	0.503702	0.187012	0.0537802	3.47734	0.000506406	0.0826265	0.616299	0.170012	0.0540249	3.14692	0.00165001	0.150815	0.473061
ENSG00000140718	16	53701692	54158512	1	protein_coding	PC	676.563	FTO	-0.13865	0.0403087	-3.4397	0.000582352	0.028556	-0.448507	-0.099923	0.0475062	-2.10337	0.0354336	0.36263	-0.144947	-0.0995068	0.048394	-2.05618	0.039765	0.418885	-0.139359
ENSG00000214654	9	120792403	120799918	1	protein_coding	PC	57.1833	B3GNT10	-0.277463	0.0806772	-3.43918	0.000583488	0.028556	-0.897307	-0.208961	0.0947042	-2.20647	0.0273514	0.332507	-0.326611	-0.217746	0.0960816	-2.26626	0.0234354	0.366336	-0.354954
ENSG00000236132	22	31816379	31817491	-1	processed_pseudogene	PSE	15.7582	AL022331.1	0.398496	0.115897	3.43836	0.000585248	0.028585	1.2882	0.43203	0.138134	3.12762	0.00176231	NA	1.18978	0.461614	0.140058	3.29587	0.000981172	0.124406	1.38865
ENSG00000257846	14	19668829	19670003	1	processed_pseudogene	PSE	12.1769	AL512310.7	0.377001	0.109703	3.43657	0.000589129	0.0287054	1.21763	0.294303	0.130429	2.25642	0.0240446	NA	0.476471	0.280757	0.131959	2.1276	0.0333704	0.402247	0.414576
ENSG00000196183	14	104835997	104836852	-1	processed_pseudogene	PSE	620.855	RPS2P4	-0.231984	0.0675129	-3.43615	0.000590053	0.0287054	-0.749102	-0.179828	0.0800171	-2.24737	0.0246163	0.320795	-0.289304	-0.157425	0.0804834	-1.956	0.0504656	0.449996	-0.204181
ENSG00000272333	19	35717973	35738878	1	protein_coding	PC	6923.13	KMT2B	-0.124775	0.0363666	-3.43102	0.000601308	0.0290781	-0.401887	-0.110399	0.0433162	-2.54867	0.0108135	0.255114	-0.217047	-0.108717	0.0441822	-2.46065	0.0138687	0.315798	-0.201992
ENSG00000233406	1	51250603	51251472	-1	processed_pseudogene	PSE	970.794	AL162430.2	-0.205612	0.0599304	-3.43085	0.000601702	0.0290781	-0.662198	-0.182243	0.0714049	-2.55225	0.0107029	0.254499	-0.35911	-0.16916	0.0722897	-2.34003	0.0192822	0.351722	-0.290083
ENSG00000115685	2	241149576	241183652	1	protein_coding	PC	1701.15	PPP1R7	0.108385	0.031601	3.42978	0.000604067	0.0290781	0.348881	0.0737406	0.0370712	1.98916	0.0466833	0.397427	0.0981368	0.0774747	0.0377468	2.05248	0.0401228	0.419023	0.108202
ENSG00000243422	3	75624275	75670156	-1	transcribed_processed_pseudogene	PSE	37.9341	RPL23AP49	0.277385	0.0808809	3.42955	0.000604579	0.0290781	0.892777	0.216515	0.0960635	2.25388	0.0242038	0.31978	0.349914	0.193232	0.0967235	1.99777	0.0457411	0.434859	0.258871
ENSG00000185046	12	98726457	99984654	-1	protein_coding	PC	33.2638	ANKS1B	0.253544	0.0739316	3.42944	0.000604829	0.0290781	0.815997	0.265888	0.0888124	2.99382	0.00275508	0.155232	0.680638	0.252875	0.0897115	2.81876	0.00482093	0.229258	0.585879
ENSG00000181788	3	150741125	150763477	-1	protein_coding	PC	3266.79	SIAH2	0.366229	0.106897	3.42599	0.000612556	0.0293919	1.17664	0.273076	0.126441	2.1597	0.0307958	0.342689	0.412756	0.252801	0.128705	1.96418	0.0495089	0.447971	0.329985
ENSG00000130165	19	11551147	11559236	-1	protein_coding	PC	1698.49	ELOF1	0.204067	0.0595763	3.42531	0.000614098	0.0294031	0.655416	0.154815	0.0704823	2.1965	0.0280561	0.335227	0.240268	0.139987	0.0714831	1.95833	0.0501915	0.449065	0.181896
ENSG00000173406	1	56994778	58546734	-1	protein_coding	PC	19.9401	DAB1	-0.389981	0.113893	-3.42411	0.00061681	0.0294031	-1.25178	-0.332429	0.134424	-2.47299	0.0133986	0.271644	-0.62262	-0.345056	0.136105	-2.53522	0.0112376	0.29691	-0.672627
ENSG00000159217	17	48997385	49056145	1	protein_coding	PC	121.06	IGF2BP1	0.471917	0.134211	3.51623	0.000437725	0.0244478	1.58508	0.501408	0.160081	3.1322	0.00173499	0.128734	1.38424	0.477705	0.162746	2.93528	0.00333245	0.198197	1.18339
ENSG00000236872	1	45415020	45415344	1	processed_pseudogene	PSE	70.4232	PPIAP36	0.264137	0.0771541	3.4235	0.000618203	0.0294031	0.847581	0.326412	0.0910059	3.58672	0.000334867	0.0738021	1.13432	0.330262	0.0924314	3.57306	0.00035284	0.0837196	1.14021
ENSG00000237456	3	62124204	62124608	-1	processed_pseudogene	PSE	89.412	AC104849.1	0.260979	0.0762415	3.42306	0.000619197	0.0294031	0.837266	0.250215	0.0911307	2.74568	0.00603862	0.209848	0.555244	0.262458	0.092167	2.84763	0.00440455	0.222109	0.618377
ENSG00000228981	4	143349275	143350117	-1	processed_pseudogene	PSE	897.565	AC097658.2	-0.200222	0.058498	-3.42272	0.000619984	0.0294031	-0.642236	-0.163701	0.0695138	-2.35494	0.0185258	0.301563	-0.283566	-0.160153	0.0708485	-2.26049	0.0237907	0.366997	-0.260022
ENSG00000225190	17	45435900	45490749	-1	protein_coding	PC	4135.48	PLEKHM1	-0.0803463	0.0234882	-3.42072	0.000624564	0.0295061	-0.257464	-0.0637186	0.0278501	-2.28792	0.0221424	0.312909	-0.10544	-0.0629303	0.0284054	-2.21543	0.0267304	0.375877	-0.098989
ENSG00000142731	4	127880893	127899224	1	protein_coding	PC	47.8833	PLK4	0.288322	0.0843344	3.41879	0.000628998	0.0296584	0.923019	0.305704	0.0998432	3.06185	0.00219977	0.142271	0.812447	0.2978	0.101635	2.93009	0.00338862	0.199433	0.73556
ENSG00000170832	17	60177327	60422470	-1	protein_coding	PC	4782.14	USP32	0.0962702	0.0281753	3.41683	0.000633558	0.029798	0.307893	0.100382	0.0336234	2.98548	0.00283131	0.1574	0.255775	0.10788	0.0339853	3.1743	0.00150196	0.15047	0.304581
ENSG00000156738	11	60455752	60470760	1	protein_coding	PC	2789.1	MS4A1	-0.383435	0.112231	-3.41647	0.000634387	0.029798	-1.22609	-0.387935	0.133874	-2.89777	0.00375832	0.174871	-0.940746	-0.39011	0.136508	-2.85779	0.00426604	0.220048	-0.924552
ENSG00000081665	19	19785839	19821751	-1	protein_coding	PC	2034.84	ZNF506	-0.139647	0.0409054	-3.4139	0.000640394	0.0298922	-0.44597	-0.101657	0.0482157	-2.10837	0.0349986	0.360648	-0.148007	-0.103673	0.0491294	-2.1102	0.0348412	0.408674	-0.151145
ENSG00000174010	X	23983720	24027186	-1	protein_coding	PC	321.681	KLHL15	-0.171157	0.0501429	-3.41338	0.000641634	0.0298922	-0.546454	-0.149259	0.0596038	-2.50419	0.0122731	0.264838	-0.285241	-0.154033	0.0606745	-2.53867	0.0111274	0.29691	-0.300919
ENSG00000124399	4	43898962	43899351	1	processed_pseudogene	PSE	58.7927	NDUFB4P12	0.217968	0.0638653	3.41294	0.000642663	0.0298922	0.695759	0.120072	0.0732966	1.63816	0.101388	0.502544	0.119353	0.110468	0.0742487	1.48781	0.1368	0.597733	0.0954347
ENSG00000143799	1	226360691	226408093	-1	protein_coding	PC	3049.4	PARP1	-0.157248	0.0460825	-3.41233	0.000644113	0.0298922	-0.501786	-0.124739	0.0546532	-2.28237	0.0224676	0.313563	-0.205625	-0.124728	0.0557526	-2.23717	0.0252754	0.373166	-0.199228
ENSG00000157456	15	59105126	59125045	1	protein_coding	PC	42.5953	CCNB2	0.457629	0.130866	3.49692	0.000470663	0.0255314	1.52267	0.500305	0.155417	3.21912	0.00128587	0.117776	1.44628	0.445539	0.156589	2.84528	0.00443722	0.222265	1.0483
ENSG00000188015	1	153547329	153549258	-1	protein_coding	PC	61.1857	S100A3	0.309937	0.0908379	3.41198	0.000644928	0.0298922	0.988851	0.311769	0.109054	2.85884	0.00425192	0.182333	0.739333	0.322577	0.111136	2.90254	0.00370147	0.207034	0.784387
ENSG00000187796	9	136361903	136373681	-1	protein_coding	PC	788.743	CARD9	0.273893	0.0803002	3.41087	0.000647564	0.029902	0.873369	0.215906	0.0952632	2.26642	0.0234257	0.316252	0.351994	0.221521	0.0971199	2.2809	0.0225546	0.362544	0.364792
ENSG00000171992	5	150601080	150659207	1	protein_coding	PC	369.579	SYNPO	-0.235279	0.0689793	-3.41086	0.000647578	0.029902	-0.750236	-0.219596	0.0823083	-2.66797	0.0076312	0.229743	-0.464973	-0.209657	0.0834895	-2.51117	0.012033	0.299377	-0.402463
ENSG00000078328	16	5239802	7713340	1	protein_coding	PC	12.1513	RBFOX1	0.375329	0.110118	3.40843	0.000653371	0.0299885	1.19536	0.3532	0.131957	2.67663	0.0074367	NA	0.751828	0.361171	0.134104	2.69322	0.00707659	0.254724	0.776581
ENSG00000243836	7	151409161	151413354	1	lncRNA	LNC	86.1819	WDR86-AS1	-0.446193	0.130947	-3.40744	0.000655761	0.0299885	-1.42034	-0.417471	0.155809	-2.67937	0.0073761	0.22739	-0.89012	-0.42271	0.158694	-2.66367	0.00772923	0.25812	-0.892706
ENSG00000067225	15	72199029	72231822	-1	protein_coding	PC	27908.4	PKM	0.14514	0.0426004	3.40701	0.00065679	0.0299885	0.461918	0.134652	0.0508188	2.64964	0.00805774	0.234913	0.281932	0.132962	0.0518432	2.5647	0.0103264	0.288969	0.26407
ENSG00000269374	19	42485076	42485714	-1	processed_pseudogene	PSE	86.6351	AC011497.2	0.216899	0.0636868	3.40572	0.000659898	0.0300744	0.689854	0.16861	0.0753052	2.23901	0.025155	0.322373	0.26967	0.157178	0.0762644	2.06097	0.0393062	0.418564	0.22092
ENSG00000153721	6	154387515	154510685	-1	protein_coding	PC	30.6448	CNKSR3	0.271382	0.0797122	3.40453	0.000662785	0.03015	0.862623	0.229144	0.0950832	2.40993	0.0159554	0.287183	0.411793	0.23466	0.0966879	2.42699	0.0152248	0.323148	0.426482
ENSG00000088986	12	120469850	120498493	1	protein_coding	PC	1906.28	DYNLL1	0.217142	0.0638046	3.40323	0.000665935	0.0302371	0.689766	0.126966	0.0743405	1.70789	0.087656	0.485191	0.13423	0.128161	0.0758375	1.68994	0.0910389	0.536042	0.133387
ENSG00000210184	MT	12207	12265	1	Mt_tRNA	SNC	452.529	MT-TS2	0.442357	0.130015	3.40236	0.000668073	0.0302781	1.40456	0.24992	0.15116	1.65335	0.09826	0.498815	0.251825	0.214815	0.15299	1.40411	0.160286	0.618973	0.1708
ENSG00000177697	11	832887	839831	1	protein_coding	PC	1698.16	CD151	0.395778	0.116346	3.40174	0.000669589	0.0302909	1.25627	0.257054	0.136827	1.87868	0.0602886	0.428415	0.313546	0.293337	0.138457	2.11861	0.0341238	0.406398	0.430308
ENSG00000196975	2	69644425	69827112	1	protein_coding	PC	1604.21	ANXA4	0.154938	0.0455539	3.40121	0.000670889	0.0302938	0.491673	0.170629	0.0542827	3.14333	0.00167035	0.126978	0.473869	0.182974	0.0550419	3.32427	0.000886506	0.12134	0.558495
ENSG00000196367	7	98877933	99050831	1	protein_coding	PC	3020.36	TRRAP	-0.11693	0.0344057	-3.39857	0.000677386	0.0304749	-0.370571	-0.095383	0.0408553	-2.33465	0.0195616	0.301895	-0.162971	-0.0924057	0.0416237	-2.22002	0.0264171	0.375297	-0.145827
ENSG00000226822	1	108040263	108076020	1	lncRNA	LNC	68.3667	LINC02785	0.43782	0.127864	3.4241	0.00061683	0.0294031	1.40533	0.520639	0.151588	3.43456	0.000593517	0.0857312	1.67988	0.476936	0.153637	3.10431	0.00190725	0.156264	1.29707
ENSG00000196914	11	120336413	120489937	1	protein_coding	PC	1221.9	ARHGEF12	0.30746	0.0905	3.39735	0.000680413	0.0304992	0.973797	0.183246	0.105788	1.73219	0.0832396	0.476479	0.197845	0.194847	0.107764	1.80809	0.0705927	0.498834	0.224316
ENSG00000152078	1	95117355	95197607	1	protein_coding	PC	77.9895	TLCD4	0.469267	0.13817	3.39629	0.000683052	0.0305337	1.48549	0.33465	0.163158	2.05108	0.0402591	0.378949	0.466882	0.293136	0.165736	1.7687	0.0769443	0.507236	0.326502
ENSG00000134853	4	54229280	54298245	1	protein_coding	PC	44.2819	PDGFRA	0.49879	0.146176	3.41227	0.000644254	0.0298922	1.59161	0.540736	0.174382	3.10087	0.00192956	0.134361	1.46785	0.533844	0.17772	3.00385	0.00266586	0.176739	1.3742
ENSG00000234722	7	153355365	153413985	-1	lncRNA	LNC	9.35377	LINC01287	0.461014	0.135789	3.39508	0.000686089	0.0305859	1.45847	0.419965	0.162098	2.59081	0.00957511	NA	0.847849	0.436942	0.164514	2.65596	0.0079084	NA	0.918414
ENSG00000168421	4	40191053	40246967	1	protein_coding	PC	1499.68	RHOH	-0.164838	0.0485828	-3.39294	0.000691467	0.0307139	-0.520927	-0.200265	0.0572416	-3.4986	0.000467715	0.080227	-0.666887	-0.193127	0.0581707	-3.32	0.000900167	0.12134	-0.588202
ENSG00000243746	7	144647186	144648575	-1	processed_pseudogene	PSE	1496.25	EEF1A1P10	-0.15691	0.0462828	-3.39024	0.000698312	0.0309386	-0.4952	-0.105388	0.054384	-1.93785	0.052642	0.411239	-0.134756	-0.107519	0.0554207	-1.94005	0.0523731	0.45738	-0.13772
ENSG00000227115	18	51346249	51643939	1	lncRNA	LNC	15.1869	LINC01630	0.387265	0.114239	3.38995	0.00069905	0.0309386	1.22201	0.378567	0.136598	2.77138	0.00558184	NA	0.852995	0.343055	0.136909	2.50571	0.0122206	0.301363	0.656232
ENSG00000198805	14	20468954	20477094	1	protein_coding	PC	2238.65	PNP	0.2309	0.0681329	3.38896	0.00070159	0.0309951	0.728238	0.196506	0.0810641	2.42408	0.0153474	0.284218	0.356455	0.192021	0.0826825	2.32239	0.0202119	0.353938	0.325359
ENSG00000224046	7	87151422	87152420	-1	lncRNA	LNC	372.323	AC005076.2	0.412213	0.12169	3.3874	0.000705579	0.0310837	1.29907	0.340537	0.144403	2.35823	0.0183623	0.300108	0.591197	0.341504	0.147406	2.31675	0.0205173	0.355222	0.576418
ENSG00000179088	12	103237591	103496010	-1	protein_coding	PC	38.8034	C12orf42	-0.321005	0.0947704	-3.38719	0.000706132	0.0310837	-1.01152	-0.249671	0.112509	-2.21912	0.0264785	0.328618	-0.393758	-0.256132	0.113799	-2.25073	0.0244027	0.370927	-0.413028
ENSG00000100100	22	31281594	31292534	-1	protein_coding	PC	5821.38	PIK3IP1	-0.216021	0.0637926	-3.38631	0.000708401	0.0311277	-0.680407	-0.1345	0.0744219	-1.80727	0.0707208	0.452553	-0.154736	-0.138752	0.075841	-1.82951	0.067323	0.491637	-0.162595
ENSG00000169258	5	176595802	176610156	-1	protein_coding	PC	56.811	GPRIN1	0.302429	0.0893461	3.38492	0.000711991	0.0312054	0.951904	0.240357	0.105664	2.27473	0.0229219	0.315761	0.394125	0.245844	0.107685	2.28298	0.0224314	0.362352	0.405431
ENSG00000113580	5	143277931	143435512	-1	protein_coding	PC	5892.1	NR3C1	-0.104374	0.0308404	-3.38432	0.000713559	0.0312054	-0.328419	-0.113883	0.0367705	-3.09712	0.00195411	0.135231	-0.308514	-0.105234	0.0370969	-2.83672	0.00455792	0.22346	-0.246376
ENSG00000146083	5	176526712	176538025	-1	protein_coding	PC	14177.6	RNF44	-0.120383	0.0355767	-3.38375	0.000715028	0.0312054	-0.378685	-0.0947018	0.0421872	-2.2448	0.0247809	0.320919	-0.15208	-0.101274	0.0428388	-2.36407	0.0180753	0.344882	-0.176512
ENSG00000239269	14	94726288	94727175	1	processed_pseudogene	PSE	282.12	RPSAP4	-0.145698	0.0430681	-3.38298	0.000717046	0.0312278	-0.458142	-0.119566	0.0507732	-2.35491	0.0185274	0.301563	-0.207111	-0.138684	0.0495284	-2.80009	0.00510891	0.234377	-0.317818
ENSG00000187098	3	69739435	69968337	1	protein_coding	PC	125.493	MITF	0.258608	0.0764556	3.38246	0.000718403	0.0312314	0.812968	0.263926	0.0911976	2.894	0.00380366	0.174871	0.638648	0.249429	0.0926305	2.69273	0.00708702	0.254724	0.536156
ENSG00000124198	20	48921711	49036693	1	protein_coding	PC	1706.94	ARFGEF2	-0.09441	0.027916	-3.38194	0.000719768	0.0312354	-0.296712	-0.0680812	0.0329327	-2.06728	0.0387075	0.373831	-0.0961446	-0.0651483	0.0334898	-1.94532	0.0517369	0.455548	-0.0837938
ENSG00000081059	5	134114681	134151865	1	protein_coding	PC	6503.69	TCF7	-0.267085	0.0790056	-3.38058	0.00072333	0.0313345	-0.838823	-0.214746	0.0937879	-2.2897	0.0220388	0.312843	-0.355794	-0.209011	0.0954486	-2.18977	0.0285408	0.383718	-0.322824
ENSG00000044090	6	43037617	43053945	-1	protein_coding	PC	559.488	CUL7	-0.10857	0.0321396	-3.37807	0.000729974	0.0315665	-0.34055	-0.131332	0.037853	-3.46953	0.000521371	0.0843822	-0.431144	-0.115533	0.0372943	-3.09788	0.00194907	0.156545	-0.313115
ENSG00000144233	2	127861630	127885922	-1	protein_coding	PC	1071.89	AMMECR1L	-0.104963	0.0310826	-3.37692	0.000733035	0.031598	-0.329047	-0.0752114	0.0362577	-2.07436	0.0380464	0.371912	-0.106777	-0.0656517	0.0364091	-1.80317	0.071362	0.500184	-0.0752718
ENSG00000110881	12	50057548	50083611	1	protein_coding	PC	25.1577	ASIC1	-0.400051	0.11847	-3.37682	0.000733278	0.031598	-1.25405	-0.218271	0.136462	-1.5995	0.109709	0.518303	-0.209487	-0.194375	0.137927	-1.40926	0.158758	0.617673	-0.155357
ENSG00000164136	4	141636583	141733987	1	protein_coding	PC	280.373	IL15	0.251018	0.0743791	3.37484	0.000738576	0.0317704	0.786089	0.225875	0.0885317	2.55135	0.0107307	0.254856	0.444833	0.240034	0.0900491	2.66559	0.00768524	0.25812	0.507515
ENSG00000158850	1	161171310	161177968	-1	protein_coding	PC	2446.53	B4GALT3	0.175147	0.0519184	3.37352	0.000742148	0.0318682	0.548125	0.117166	0.0609435	1.92253	0.0545387	0.416705	0.148015	0.111148	0.0620979	1.78988	0.0734726	0.502557	0.126028
ENSG00000130741	X	24054946	24078810	1	protein_coding	PC	5658.19	EIF2S3	-0.156247	0.0463892	-3.36817	0.000756679	0.0324159	-0.48766	-0.142502	0.0553091	-2.57647	0.0099815	0.25101	-0.285119	-0.139629	0.0563941	-2.47595	0.0132884	0.311049	-0.262017
ENSG00000240854	3	132175402	132176711	1	processed_pseudogene	PSE	60.0227	AC117409.1	0.210027	0.0623621	3.36786	0.000757549	0.0324159	0.655407	0.234431	0.073824	3.17553	0.00149561	0.122014	0.66231	0.221445	0.0747405	2.96285	0.00304801	0.188736	0.557152
ENSG00000173812	17	41688885	41692668	1	protein_coding	PC	22494.8	EIF1	0.189981	0.0564219	3.36715	0.000759498	0.0324427	0.59264	0.186478	0.0673473	2.76891	0.00562448	0.206332	0.419561	0.187033	0.0687096	2.72207	0.00648734	0.253649	0.409215
ENSG00000164124	4	158201604	158255416	1	protein_coding	PC	387.118	TMEM144	0.289655	0.0860381	3.36659	0.000761044	0.0324522	0.903315	0.258007	0.102124	2.52641	0.0115235	0.258378	0.500125	0.241158	0.103782	2.3237	0.0201415	0.353886	0.408982
ENSG00000198894	14	77098126	77117287	1	protein_coding	PC	493.402	CIPC	-0.178618	0.0530694	-3.36575	0.000763356	0.0324943	-0.556802	-0.203086	0.063078	-3.21959	0.00128372	0.117776	-0.587228	-0.191629	0.0638738	-3.00012	0.00269869	0.17735	-0.492267
ENSG00000204580	6	30876421	30900156	1	protein_coding	PC	330.598	DDR1	-0.221125	0.0657136	-3.36499	0.000765468	0.0325162	-0.689043	-0.208357	0.0782236	-2.6636	0.00773088	0.230803	-0.440002	-0.211195	0.0797216	-2.64916	0.00806923	0.261595	-0.442067
ENSG00000127022	5	179678628	179731641	1	protein_coding	PC	9768.86	CANX	-0.0866055	0.0257401	-3.36461	0.000766522	0.0325162	-0.269817	-0.0716632	0.0305956	-2.34227	0.0191669	0.301895	-0.123078	-0.0742348	0.0311715	-2.38149	0.0172427	0.341235	-0.130905
ENSG00000162373	1	48727519	48776969	-1	protein_coding	PC	55.3868	BEND5	-0.390493	0.116131	-3.36253	0.000772321	0.032686	-1.21529	-0.408591	0.137619	-2.969	0.00298771	0.159793	-1.03155	-0.386213	0.138741	-2.78369	0.00537439	0.235293	-0.876576
ENSG00000099810	9	21802636	21937651	1	protein_coding	PC	297.207	MTAP	-0.149338	0.0444164	-3.36222	0.000773192	0.032686	-0.464696	-0.128699	0.0527682	-2.43894	0.0147304	0.281548	-0.235748	-0.140585	0.0530844	-2.64834	0.0080889	0.261595	-0.29412
ENSG00000284691	7	150400702	150412470	1	protein_coding	PC	328.585	AC073111.4	-0.165666	0.0492891	-3.3611	0.000776326	0.032762	-0.515212	-0.0743634	0.0556722	-1.33574	0.181635	0.615645	-0.0550884	-0.0734476	0.0566796	-1.29584	0.195031	0.658902	-0.0521402
ENSG00000012232	8	28600469	28755599	1	protein_coding	PC	5623.75	EXTL3	-0.15663	0.0466144	-3.36013	0.000779059	0.0328132	-0.486874	-0.0861467	0.0540489	-1.59386	0.110966	0.520445	-0.0822536	-0.074042	0.0545589	-1.3571	0.174749	0.636454	-0.0560932
ENSG00000037241	5	172958729	172969771	1	protein_coding	PC	147.404	RPL26L1	0.190195	0.0566103	3.35972	0.000780214	0.0328132	0.591085	0.19386	0.0677106	2.86307	0.00419557	0.181577	0.460846	0.189219	0.0689088	2.74594	0.00603376	0.248278	0.419956
ENSG00000217416	5	62776877	62777263	-1	processed_pseudogene	PSE	31.2228	ISCA1P1	0.451534	0.134478	3.35767	0.000786037	0.0329613	1.40181	0.388568	0.159595	2.43472	0.0149033	0.282697	0.709805	0.357792	0.162039	2.20806	0.0272403	0.378413	0.559869
ENSG00000232888	12	132825701	132826184	1	processed_pseudogene	PSE	3831.28	RPS11P5	0.187471	0.0558635	3.35588	0.000791127	0.0330837	0.581489	0.0842408	0.0637583	1.32125	0.186417	0.619757	0.0614549	0.0792966	0.0649403	1.22107	0.22206	0.686619	0.0518227
ENSG00000115902	2	64988477	65023865	1	protein_coding	PC	377.141	SLC1A4	0.249806	0.0744454	3.35556	0.000792044	0.0330837	0.774711	0.274393	0.0886808	3.09416	0.00197369	0.135651	0.742155	0.269712	0.0903816	2.98415	0.00284366	0.182354	0.686721
ENSG00000162174	11	62337448	62393412	1	protein_coding	PC	176.782	ASRGL1	0.28946	0.08635	3.35217	0.000801822	0.0333983	0.896144	0.274751	0.103016	2.66706	0.00765178	0.229886	0.581438	0.29394	0.104485	2.81323	0.00490472	0.231776	0.678822
ENSG00000111537	12	68154768	68159740	-1	protein_coding	PC	38.2975	IFNG	0.490224	0.146248	3.352	0.000802299	0.0333983	1.51757	0.436113	0.173504	2.51357	0.0119518	0.262716	0.838457	0.414605	0.17618	2.3533	0.0186076	0.347681	0.717395
ENSG00000160678	1	153627926	153632039	1	protein_coding	PC	111.664	S100A1	0.218763	0.0653002	3.35012	0.000807775	0.0335124	0.676571	0.267342	0.0777209	3.43977	0.000582214	0.0857312	0.864829	0.265294	0.0793056	3.34521	0.0008222	0.120574	0.818438
ENSG00000105617	19	54155161	54159721	-1	protein_coding	PC	124.918	LENG1	0.210893	0.0629649	3.34937	0.000809948	0.0335458	0.651984	0.192275	0.0751534	2.55844	0.0105143	0.253925	0.380363	0.195541	0.0764895	2.55644	0.010575	0.292201	0.386333
ENSG00000167595	19	35758143	35771028	1	protein_coding	PC	1249.47	PROSER3	-0.125499	0.0374927	-3.3473	0.000816037	0.033741	-0.387578	-0.132431	0.0445372	-2.9735	0.00294428	0.15941	-0.335186	-0.120047	0.0445124	-2.69694	0.00699806	0.254724	-0.258704
ENSG00000121057	17	57085092	57121346	1	protein_coding	PC	520.319	AKAP1	-0.1134	0.0338862	-3.34651	0.000818353	0.0337798	-0.350074	-0.0573804	0.0387813	-1.47959	0.138983	0.561219	-0.0491771	-0.0639332	0.0391927	-1.63125	0.102837	0.555357	-0.0631563
ENSG00000126267	19	35648323	35658782	1	protein_coding	PC	3845.88	COX6B1	0.127245	0.0380359	3.34539	0.000821682	0.0338602	0.392588	0.0712658	0.0441522	1.61409	0.106507	0.512096	0.0693147	0.0729547	0.0450325	1.62005	0.105223	0.557236	0.0713417
ENSG00000131469	17	42998273	43002959	1	protein_coding	PC	7916.82	RPL27	0.202932	0.0606709	3.3448	0.000823407	0.033871	0.625921	0.16864	0.0720848	2.33947	0.0193113	0.301895	0.289081	0.163077	0.0734504	2.22024	0.0264025	0.375297	0.257394
ENSG00000137075	9	36336396	36487548	-1	protein_coding	PC	3729.2	RNF38	-0.120638	0.0360721	-3.34437	0.000824706	0.033871	-0.372012	-0.0722064	0.0419386	-1.72172	0.0851211	0.480896	-0.0772581	-0.0691133	0.0427395	-1.61709	0.10586	0.557401	-0.0674041
ENSG00000149582	11	118531041	118547280	1	protein_coding	PC	169.138	TMEM25	-0.20085	0.0601041	-3.34171	0.000832655	0.0341402	-0.618525	-0.124806	0.0699419	-1.78442	0.0743546	0.460344	-0.140868	-0.119395	0.0710563	-1.68029	0.0929003	0.54028	-0.123214
ENSG00000198597	19	30228290	30713538	1	protein_coding	PC	30.5535	ZNF536	0.481818	0.14182	3.39738	0.00068035	0.0304992	1.52605	0.530509	0.169838	3.12362	0.00178644	0.12976	1.45785	0.474981	0.170357	2.78816	0.00530085	0.235293	1.08089
ENSG00000144354	2	173354820	173368997	1	protein_coding	PC	92.0538	CDCA7	0.316619	0.0948203	3.33915	0.000840357	0.0343412	0.973774	0.436596	0.110444	3.9531	7.71446e-05	0.036005	1.79558	0.421844	0.112336	3.75521	0.000173198	0.0619691	1.58675
ENSG00000140332	15	70047790	70098176	-1	protein_coding	PC	19968.6	TLE3	-0.178362	0.0534304	-3.33822	0.00084318	0.0343655	-0.5483	-0.146438	0.063497	-2.30623	0.0210981	0.308915	-0.245395	-0.127568	0.0635398	-2.00768	0.0446771	0.430927	-0.172205
ENSG00000095585	10	96191702	96271587	-1	protein_coding	PC	267.848	BLNK	-0.320867	0.0961247	-3.33803	0.000843756	0.0343655	-0.986276	-0.345366	0.11429	-3.02183	0.00251255	0.150098	-0.897912	-0.350992	0.116445	-3.01422	0.00257645	0.174402	-0.90871
ENSG00000122483	1	93179919	93278730	1	protein_coding	PC	172.39	CCDC18	0.204148	0.0612021	3.33564	0.000851022	0.0345664	0.626748	0.169508	0.0726523	2.33314	0.0196408	0.301895	0.289323	0.158795	0.0736484	2.15613	0.0310739	0.391087	0.2394
ENSG00000162840	4	68376323	68376505	1	processed_pseudogene	PSE	58.2571	MT2P1	0.462758	0.138758	3.335	0.000852992	0.0345664	1.42023	0.417898	0.164968	2.53321	0.0113025	0.258347	0.813574	0.43795	0.168174	2.60415	0.00921033	0.274413	0.891545
ENSG00000213851	4	43410041	43410937	-1	processed_pseudogene	PSE	391.736	AC098590.1	-0.289196	0.0867154	-3.335	0.000852997	0.0345664	-0.887557	-0.241366	0.103091	-2.3413	0.0192165	0.301895	-0.414263	-0.229962	0.104897	-2.19227	0.0283602	0.383718	-0.355817
ENSG00000168476	8	22138020	22141951	-1	protein_coding	PC	1717.51	REEP4	0.1472	0.0441436	3.33457	0.000854326	0.0345664	0.451664	0.0905415	0.0515107	1.75772	0.0787945	0.469097	0.099913	0.0899403	0.0525353	1.712	0.0868971	0.52697	0.0954262
ENSG00000145649	5	55102646	55110252	1	protein_coding	PC	2955.89	GZMA	0.351453	0.105473	3.33215	0.000861765	0.0346878	1.07707	0.335665	0.125784	2.66859	0.00761706	0.229743	0.711009	0.28272	0.126318	2.23815	0.0252113	0.372647	0.451901
ENSG00000246582	8	23224471	23230926	1	lncRNA	LNC	62.5837	AC100861.1	-0.299505	0.0898939	-3.33176	0.000862987	0.0346878	-0.917682	-0.377183	0.105394	-3.5788	0.000345178	0.074488	-1.30579	-0.390894	0.106902	-3.65656	0.000255627	0.0715381	-1.40424
ENSG00000240463	14	34568689	34569129	-1	processed_pseudogene	PSE	936.392	RPS19P3	0.226688	0.06805	3.3312	0.000864716	0.0347004	0.694375	0.2039	0.0811134	2.51376	0.011945	0.262716	0.392062	0.193124	0.0823986	2.34378	0.0190893	0.351722	0.332021
ENSG00000185252	22	20394115	20408461	1	protein_coding	PC	206.024	ZNF74	-0.148664	0.0446391	-3.33035	0.000867367	0.03475	-0.455178	-0.109752	0.0525478	-2.08862	0.0367422	0.367954	-0.157476	-0.122787	0.0528075	-2.32518	0.0200621	0.353886	-0.208446
ENSG00000213448	4	137448087	137448501	1	processed_pseudogene	PSE	201.484	RPS23P2	-0.331786	0.099679	-3.32854	0.000873023	0.0349195	-1.01492	-0.332476	0.11868	-2.80144	0.00508744	0.196346	-0.762534	-0.321013	0.12072	-2.65916	0.00783368	0.259816	-0.676063
ENSG00000232119	X	120594010	120621159	1	protein_coding	PC	1032.23	MCTS1	0.0906402	0.027251	3.32612	0.000880637	0.0351667	0.276924	0.0478131	0.0314031	1.52256	0.127869	0.545651	0.0427084	0.0419255	0.031807	1.31812	0.187462	0.649922	0.0304835
ENSG00000261614	16	31568386	31569475	-1	processed_pseudogene	PSE	1430.11	YBX3P1	0.496453	0.149348	3.32414	0.000886904	0.0353593	1.51524	0.447352	0.17795	2.51392	0.0119397	0.262716	0.86026	0.368689	0.178082	2.07034	0.0384206	0.416849	0.521856
ENSG00000088325	20	31739271	31801805	1	protein_coding	PC	84.528	TPX2	0.372322	0.112042	3.32307	0.000890341	0.0354388	1.13575	0.451197	0.132439	3.40681	0.00065726	0.0885272	1.43583	0.418072	0.134122	3.1171	0.00182642	0.154304	1.14485
ENSG00000106244	7	99392048	99408597	-1	protein_coding	PC	1289.19	PDAP1	0.0905514	0.027261	3.32165	0.000894878	0.0355616	0.276022	0.0804395	0.0324251	2.48077	0.0131097	0.269293	0.15142	0.08132	0.0330616	2.45965	0.0139072	0.316011	0.150992
ENSG00000205639	2	24010081	24063321	1	protein_coding	PC	337.186	MFSD2B	0.380162	0.114466	3.32118	0.000896384	0.0355638	1.15855	0.256894	0.134763	1.90626	0.0566162	0.421571	0.320362	0.246679	0.137339	1.79613	0.0724737	0.502346	0.28117
ENSG00000196455	3	130678934	130746829	-1	protein_coding	PC	1296.28	PIK3R4	-0.102953	0.0310059	-3.32044	0.000898749	0.0356001	-0.313633	-0.122914	0.0364272	-3.37423	0.000740215	0.0916998	-0.384799	-0.113924	0.0365594	-3.11614	0.00183233	0.154304	-0.311811
ENSG00000197256	19	11164267	11197791	-1	protein_coding	PC	169.388	KANK2	0.490887	0.147895	3.31916	0.000902886	0.0357062	1.49444	0.358636	0.175057	2.04869	0.0404928	0.378949	0.499445	0.32876	0.178184	1.84506	0.0650284	0.486256	0.390205
ENSG00000165209	9	123109500	123268586	-1	protein_coding	PC	405.02	STRBP	-0.230342	0.0694343	-3.31741	0.000908574	0.0358638	-0.700616	-0.272879	0.0823583	-3.31332	0.000921958	0.101509	-0.828268	-0.276982	0.0838829	-3.30201	0.000959958	0.124406	-0.835861
ENSG00000173548	15	75647906	75662301	1	protein_coding	PC	615.346	SNX33	0.170892	0.0515195	3.31703	0.000909797	0.0358638	0.519692	0.184914	0.0614274	3.01029	0.00261	0.151184	0.4777	0.196346	0.0621899	3.1572	0.00159292	0.150815	0.549338
ENSG00000128578	7	129434432	129488399	1	protein_coding	PC	34.4926	STRIP2	0.362028	0.109173	3.31608	0.000912898	0.0359283	1.10041	0.269149	0.128669	2.09179	0.0364572	0.36693	0.387095	0.283508	0.130793	2.16761	0.0301887	0.389739	0.430976
ENSG00000086232	7	6022247	6059175	-1	protein_coding	PC	9208.57	EIF2AK1	0.293235	0.0884512	3.31522	0.000915719	0.0359816	0.890918	0.233303	0.104989	2.22217	0.0262718	0.328092	0.368738	0.223348	0.106986	2.08764	0.0368299	0.41447	0.320236
ENSG00000112365	6	109462594	109483237	-1	protein_coding	PC	717.304	ZBTB24	-0.119982	0.0362013	-3.3143	0.000918715	0.0360416	-0.364364	-0.120292	0.0430927	-2.79146	0.00524702	0.199436	-0.274276	-0.126996	0.0436703	-2.90807	0.00363663	0.205634	-0.309782
ENSG00000111666	12	101696947	101744140	1	protein_coding	PC	2646.13	CHPT1	0.390275	0.117794	3.31321	0.000922327	0.0361255	1.18453	0.307334	0.139641	2.20089	0.0277438	0.334408	0.478468	0.266234	0.141303	1.88414	0.0595462	0.475126	0.326175
ENSG00000165406	10	45454585	45594906	-1	protein_coding	PC	10441.4	MARCHF8	0.283221	0.0855323	3.31128	0.000928699	0.0362508	0.858763	0.220144	0.101413	2.17076	0.0299495	0.340542	0.335413	0.213897	0.103402	2.0686	0.0385839	0.417532	0.302363
ENSG00000170906	19	54102728	54109257	1	protein_coding	PC	2108.52	NDUFA3	0.191851	0.0579477	3.31076	0.000930426	0.0362508	0.581561	0.130346	0.0680829	1.91452	0.0555537	0.419954	0.163622	0.132009	0.0694384	1.90109	0.05729	0.470158	0.163945
ENSG00000144935	3	142724034	142807888	1	protein_coding	PC	49.8123	TRPC1	-0.300977	0.0909112	-3.31067	0.000930739	0.0362508	-0.912312	-0.279776	0.107025	-2.61413	0.0089456	0.24459	-0.57309	-0.286013	0.108427	-2.63783	0.00834373	0.266775	-0.594518
ENSG00000127152	14	99169287	99272197	-1	protein_coding	PC	2512.02	BCL11B	-0.199541	0.0602864	-3.30989	0.000933319	0.0362663	-0.604604	-0.0647004	0.0670326	-0.965209	0.33444	0.737348	-0.0307768	-0.0727096	0.0681097	-1.06754	0.28573	0.734936	-0.0395572
ENSG00000198205	X	57906708	57910820	-1	protein_coding	PC	61.7874	ZXDA	-0.212665	0.0642651	-3.30918	0.000935689	0.0363009	-0.644134	-0.133664	0.0751517	-1.77858	0.075308	0.46327	-0.150126	-0.136762	0.0760628	-1.79801	0.0721751	0.50193	-0.156129
ENSG00000134684	1	32775237	32818153	-1	protein_coding	PC	1542.32	YARS1	0.112616	0.0340397	3.30836	0.000938432	0.0363189	0.340954	0.12661	0.0404628	3.12905	0.00175373	0.128922	0.348942	0.121676	0.0411719	2.95533	0.00312337	0.189768	0.304845
ENSG00000161203	3	184174689	184184091	1	protein_coding	PC	11481.3	AP2M1	0.127159	0.038438	3.30816	0.000939116	0.0363189	0.384946	0.107801	0.0457521	2.35619	0.0184635	0.301287	0.186892	0.110337	0.0466551	2.36495	0.0180327	0.344882	0.192421
ENSG00000236008	2	8461703	8592903	-1	lncRNA	LNC	54.3711	LINC01814	0.211352	0.0639094	3.30706	0.000942808	0.0364043	0.639463	0.19154	0.0763343	2.50922	0.0120998	0.264811	0.367224	0.179774	0.0769604	2.33592	0.0194953	0.351931	0.307425
ENSG00000112977	5	10679230	10761272	-1	protein_coding	PC	3510.22	DAP	0.157551	0.0476564	3.30599	0.00094643	0.0364237	0.476421	0.159699	0.056851	2.80908	0.0049683	0.194364	0.367914	0.176375	0.0572045	3.08324	0.00204763	0.159708	0.474228
ENSG00000108039	10	109864766	109923553	-1	protein_coding	PC	1140.71	XPNPEP1	0.132505	0.0400852	3.30559	0.000947768	0.0364237	0.400603	0.0891293	0.0471277	1.89123	0.0585939	0.426716	0.10982	0.0939297	0.0479935	1.95713	0.0503317	0.449317	0.121936
ENSG00000182809	14	105472962	105480170	1	protein_coding	PC	303.764	CRIP2	-0.399445	0.120894	-3.3041	0.000952809	0.0365601	-1.20672	-0.254437	0.142073	-1.79088	0.0733118	0.458811	-0.288742	-0.189832	0.141339	-1.3431	0.17924	0.640921	-0.141722
ENSG00000105610	19	12884422	12887201	-1	protein_coding	PC	629.375	KLF1	0.48771	0.147644	3.30328	0.000955608	0.0366102	1.47275	0.369645	0.174952	2.11284	0.0346147	0.359009	0.539955	0.36589	0.178388	2.05108	0.0402588	0.419333	0.510467
ENSG00000137154	9	19375715	19380236	-1	protein_coding	PC	38741.1	RPS6	-0.143432	0.0434326	-3.3024	0.000958614	0.0366681	-0.432928	-0.111044	0.0514742	-2.15728	0.0309841	0.343567	-0.16755	-0.104971	0.0523209	-2.0063	0.0448244	0.430927	-0.141552
ENSG00000196814	9	126326829	126507041	1	protein_coding	PC	354.087	MVB12B	0.234677	0.0711053	3.30041	0.000965442	0.0368015	0.707614	0.27032	0.0846474	3.19349	0.00140565	0.120217	0.770987	0.272859	0.0862778	3.16256	0.00156389	0.150815	0.765586
ENSG00000177119	12	45215987	45440404	1	protein_coding	PC	2050.45	ANO6	0.151669	0.0459613	3.29993	0.000967093	0.0368015	0.457211	0.130011	0.0546219	2.3802	0.0173032	0.294553	0.229063	0.129457	0.0557085	2.32383	0.0201347	0.353886	0.219566
ENSG00000180628	10	91163012	91284337	1	protein_coding	PC	8835.4	PCGF5	0.283457	0.0859037	3.2997	0.000967875	0.0368015	0.85439	0.191168	0.101107	1.89074	0.0586585	0.426716	0.235456	0.190008	0.103129	1.84244	0.0654113	0.487525	0.225036
ENSG00000198932	X	102651092	102659083	1	protein_coding	PC	246.706	GPRASP1	-0.276549	0.083812	-3.29964	0.000968104	0.0368015	-0.83354	-0.210613	0.0987047	-2.13377	0.0328619	0.354002	-0.312404	-0.203034	0.100263	-2.02503	0.0428646	0.427338	-0.277731
ENSG00000100225	22	32474676	32498829	1	protein_coding	PC	40638.5	FBXO7	0.378741	0.114889	3.29657	0.000978731	0.0371414	1.13976	0.266341	0.135399	1.96708	0.0491745	0.403964	0.348443	0.2184	0.136726	1.59735	0.110187	0.564354	0.209199
ENSG00000165661	9	136206333	136245812	-1	protein_coding	PC	951.753	QSOX2	-0.145912	0.0442668	-3.29618	0.000980077	0.0371414	-0.43901	-0.137963	0.0526886	-2.61846	0.00883279	0.244442	-0.283362	-0.140168	0.0537008	-2.61017	0.00904981	0.273987	-0.286414
ENSG00000188266	15	78507564	78537372	1	protein_coding	PC	20.8609	HYKK	-0.340863	0.10343	-3.29558	0.000982194	0.0371642	-1.02525	-0.199578	0.118289	-1.68721	0.0915631	0.490514	-0.207218	-0.183815	0.120027	-1.53144	0.12566	0.584501	-0.165582
ENSG00000125743	19	45687454	45692569	-1	protein_coding	PC	1078	SNRPD2	0.13487	0.0409455	3.29388	0.000988132	0.0372739	0.405308	0.112955	0.0486432	2.32211	0.0202272	0.305486	0.191352	0.11656	0.0495423	2.35273	0.018636	0.347681	0.201608
ENSG00000108826	17	50367857	50373207	-1	protein_coding	PC	347.688	MRPL27	0.158461	0.0481183	3.29317	0.000990658	0.0373118	0.47603	0.139016	0.0572405	2.42862	0.0151562	0.284218	0.252926	0.126937	0.0579762	2.18946	0.0285634	0.383718	0.196014
ENSG00000140993	16	3298808	3305729	-1	protein_coding	PC	59.7131	TIGD7	-0.203933	0.0619423	-3.29231	0.000993697	0.0373688	-0.612359	-0.269845	0.0722423	-3.73527	0.000187512	0.0545389	-1.0057	-0.285126	0.0729169	-3.91029	9.21849e-05	0.0475621	-1.15058
ENSG00000243970	1	39522280	39559671	-1	transcribed_unprocessed_pseudogene	PSE	222.289	PPIEL	-0.230057	0.0699262	-3.29	0.00100186	0.0375604	-0.689987	-0.241932	0.0826427	-2.92745	0.00341757	0.169484	-0.596673	-0.239263	0.0841994	-2.84162	0.00448845	0.22346	-0.561766
ENSG00000110944	12	56334174	56340410	1	protein_coding	PC	137.548	IL23A	-0.282302	0.085841	-3.28866	0.00100665	0.0375805	-0.846092	-0.324256	0.102024	-3.17822	0.0014818	0.121909	-0.917388	-0.311678	0.103398	-3.01435	0.00257532	0.174402	-0.806987
ENSG00000198546	10	133308914	133313162	1	protein_coding	PC	209.371	ZNF511	0.156442	0.0475716	3.28857	0.00100699	0.0375805	0.468853	0.161637	0.0568194	2.84476	0.00444454	0.186346	0.380199	0.16325	0.0578426	2.82232	0.00476776	0.228174	0.379016
ENSG00000004866	7	116953238	117230103	1	protein_coding	PC	216.835	ST7	0.209919	0.063858	3.28727	0.00101163	0.0375994	0.628702	0.109428	0.0737916	1.48293	0.138092	0.560326	0.0940895	0.124492	0.0746568	1.66753	0.0954092	0.543497	0.127033
ENSG00000085662	7	134442356	134459284	-1	protein_coding	PC	1837.75	AKR1B1	-0.126536	0.0384947	-3.2871	0.00101224	0.0375994	-0.37894	-0.0618143	0.0441079	-1.40143	0.161085	0.58941	-0.0490154	-0.0611354	0.0449433	-1.36028	0.173742	0.635056	-0.0464686
ENSG00000233487	3	196983890	196987558	-1	transcribed_processed_pseudogene	PSE	44.2007	RPSAP69	-0.27573	0.0838835	-3.28705	0.00101241	0.0375994	-0.825712	-0.209997	0.0984497	-2.13304	0.0329211	0.354257	-0.311326	-0.234236	0.0977306	-2.39675	0.0165413	0.334146	-0.417274
ENSG00000196214	19	52269587	52296046	1	protein_coding	PC	813.058	ZNF766	-0.113081	0.0344099	-3.28629	0.00101516	0.0375994	-0.338503	-0.0886095	0.0408035	-2.17161	0.0298847	0.340542	-0.13509	-0.0893848	0.0415518	-2.15117	0.031463	0.393786	-0.134274
ENSG00000090863	16	74447427	74607144	-1	protein_coding	PC	8891.07	GLG1	-0.09948	0.0303062	-3.28249	0.00102893	0.0379977	-0.297208	-0.0828796	0.0360397	-2.29968	0.0214666	0.311199	-0.138263	-0.0879755	0.0366245	-2.40209	0.0163016	0.332724	-0.15728
ENSG00000184060	17	30906344	30959322	1	protein_coding	PC	709.36	ADAP2	0.224821	0.0685138	3.28139	0.00103295	0.0379977	0.671297	0.125327	0.0797657	1.57119	0.116138	0.528779	0.117184	0.133643	0.0812395	1.64504	0.0999607	0.552936	0.133665
ENSG00000094916	12	54230942	54280133	-1	protein_coding	PC	1034.22	CBX5	-0.133305	0.0406388	-3.28023	0.00103723	0.0379977	-0.397798	-0.124415	0.0484283	-2.56906	0.0101976	0.252312	-0.247773	-0.138521	0.0485662	-2.85221	0.00434159	0.221411	-0.327236
ENSG00000163534	1	157794403	157820120	-1	protein_coding	PC	989.286	FCRL1	-0.41527	0.126601	-3.28016	0.0010375	0.0379977	-1.23917	-0.416203	0.150894	-2.75825	0.00581114	0.20678	-0.93052	-0.39858	0.15257	-2.61245	0.0089897	0.273558	-0.815596
ENSG00000166928	11	60378530	60417756	1	protein_coding	PC	606.937	MS4A14	0.379739	0.115769	3.28013	0.00103759	0.0379977	1.13313	0.323171	0.137705	2.34684	0.0189334	0.301895	0.556749	0.3558	0.139398	2.5524	0.0106984	0.293584	0.701167
ENSG00000159592	1	45627304	45688113	-1	protein_coding	PC	5801.8	GPBP1L1	-0.111107	0.0338747	-3.27993	0.00103831	0.0379977	-0.331506	-0.0854483	0.040109	-2.1304	0.0331385	0.354788	-0.126435	-0.080143	0.040776	-1.96545	0.0493627	0.447841	-0.104715
ENSG00000224550	1	107505203	107505448	1	processed_pseudogene	PSE	122.472	AC114491.1	0.208809	0.063678	3.27913	0.00104127	0.0380346	0.622759	0.172885	0.0752744	2.29673	0.021634	0.311235	0.28783	0.172289	0.0766981	2.24632	0.0246834	0.370927	0.27697
ENSG00000018610	X	119538149	119565408	-1	protein_coding	PC	487.64	CXorf56	-0.122665	0.0374519	-3.27528	0.00105558	0.0384527	-0.365114	-0.103155	0.0443836	-2.32417	0.0201165	0.305155	-0.174997	-0.106116	0.0450837	-2.35375	0.0185853	0.347681	-0.183668
ENSG00000166401	18	63970029	64019779	1	protein_coding	PC	1273.24	SERPINB8	0.157777	0.0481778	3.27489	0.00105702	0.0384527	0.469531	0.126703	0.0570391	2.22133	0.0263285	0.328092	0.200137	0.127438	0.0581696	2.19079	0.0284668	0.383718	0.196975
ENSG00000140280	15	51723011	51751585	-1	protein_coding	PC	1413.8	LYSMD2	0.230094	0.0702997	3.27304	0.00106399	0.0385737	0.684083	0.228384	0.0838827	2.72266	0.00647587	0.216101	0.499865	0.221887	0.0854137	2.5978	0.00938242	0.278275	0.449918
ENSG00000183309	8	143636013	143656418	1	protein_coding	PC	537.545	ZNF623	-0.113143	0.0345713	-3.27275	0.00106507	0.0385737	-0.336332	-0.133902	0.0409673	-3.2685	0.00108119	0.110144	-0.397166	-0.132143	0.041697	-3.16912	0.00152901	0.150815	-0.37206
ENSG00000198963	9	74497335	74693177	1	protein_coding	PC	9.18475	RORB	0.451291	0.132887	3.39604	0.000683675	0.0305337	1.4284	0.528755	0.159217	3.32097	0.000897064	NA	1.61121	0.528986	0.161452	3.27642	0.0010513	NA	1.57546
ENSG00000075413	14	103385392	103503831	1	protein_coding	PC	6219.41	MARK3	0.186625	0.0570585	3.27076	0.00107258	0.0387023	0.554195	0.128766	0.0672286	1.91534	0.0554486	0.419924	0.161744	0.129425	0.0685861	1.88705	0.0591536	0.474863	0.158937
ENSG00000023734	12	15882387	15903478	1	protein_coding	PC	1639.53	STRAP	0.126398	0.0386472	3.27056	0.00107335	0.0387023	0.375308	0.0897378	0.0455354	1.97073	0.0487553	0.402478	0.117734	0.0853778	0.0463697	1.84124	0.0655862	0.487739	0.101018
ENSG00000121104	17	49710332	49789180	-1	protein_coding	PC	5044.23	FAM117A	0.256579	0.0784936	3.26879	0.00108007	0.0388874	0.761155	0.190682	0.092915	2.05222	0.0401483	0.378949	0.266256	0.199869	0.0946657	2.11132	0.0347452	0.40855	0.29163
ENSG00000275066	17	37514807	37609472	-1	protein_coding	PC	3554.63	SYNRG	-0.0921851	0.0282101	-3.2678	0.00108387	0.0389129	-0.273331	-0.058955	0.0329525	-1.78909	0.0736002	0.459133	-0.0668031	-0.0559318	0.0335524	-1.667	0.0955143	0.543821	-0.0570466
ENSG00000123416	12	49127782	49131397	-1	protein_coding	PC	994.584	TUBA1B	0.14341	0.0438861	3.26778	0.00108396	0.0389129	0.425209	0.173717	0.0520767	3.33579	0.00085058	0.0986722	0.533361	0.174057	0.0531228	3.27651	0.00105098	0.12875	0.518414
ENSG00000142534	19	49496365	49499708	1	protein_coding	PC	38777.1	RPS11	0.144587	0.0442623	3.2666	0.00108848	0.0390181	0.428438	0.063571	0.0504567	1.25991	0.207701	0.638719	0.0433912	0.0559217	0.0512377	1.09142	0.275089	0.729001	0.0313456
ENSG00000186409	1	42463221	42657190	1	protein_coding	PC	183.488	CCDC30	0.149203	0.0456917	3.26542	0.00109301	0.0391234	0.441845	0.159759	0.0542081	2.94714	0.00320728	0.162954	0.398417	0.141661	0.0541368	2.61673	0.00887763	0.273015	0.290647
ENSG00000183718	5	181254417	181261139	-1	protein_coding	PC	570.654	TRIM52	-0.111797	0.0342482	-3.26432	0.00109727	0.0392185	-0.330885	-0.0930812	0.040555	-2.29518	0.0217227	0.31134	-0.154802	-0.0859205	0.041051	-2.09302	0.0363475	0.413463	-0.123685
ENSG00000112541	6	165327287	165988078	-1	protein_coding	PC	20.3894	PDE10A	0.326729	0.10012	3.26338	0.00110091	0.0392914	0.966547	0.378226	0.119355	3.16892	0.00153007	0.123321	1.06482	0.376485	0.121435	3.10031	0.00193317	0.156545	1.02168
ENSG00000121671	11	45847118	45883248	1	protein_coding	PC	1377.95	CRY2	-0.0985192	0.0302037	-3.26182	0.00110698	0.0394505	-0.291209	-0.0649372	0.03543	-1.83283	0.0668277	0.441383	-0.076304	-0.0685777	0.0360223	-1.90376	0.0569415	0.468458	-0.0853499
ENSG00000148396	9	136440096	136483759	-1	protein_coding	PC	5665.8	SEC16A	-0.114558	0.0351258	-3.26136	0.0011088	0.0394581	-0.338535	-0.0632933	0.0408186	-1.5506	0.120998	0.535441	-0.0580541	-0.0597682	0.0415845	-1.43727	0.150641	0.608747	-0.0491329
ENSG00000131634	16	1528688	1555580	1	protein_coding	PC	862.154	TMEM204	-0.306496	0.0940473	-3.25896	0.00111823	0.0396956	-0.904614	-0.226196	0.111124	-2.03553	0.0417975	0.382878	-0.31189	-0.228085	0.113269	-2.01366	0.0440448	0.428545	-0.309307
ENSG00000213963	2	177283508	177392691	-1	lncRNA	LNC	36.2454	AC019080.1	0.256876	0.0788246	3.25883	0.00111871	0.0396956	0.758115	0.250068	0.0932756	2.68096	0.00734123	0.227013	0.533702	0.266255	0.0940413	2.83126	0.00463653	0.224357	0.621388
ENSG00000107679	10	122374696	122442602	1	protein_coding	PC	831.405	PLEKHA1	-0.130528	0.040081	-3.25661	0.00112752	0.0399141	-0.384781	-0.065686	0.046238	-1.4206	0.155432	0.583713	-0.0531045	-0.0762317	0.0466814	-1.63302	0.102464	0.554565	-0.0754258
ENSG00000178502	17	41848518	41865423	-1	protein_coding	PC	120.817	KLHL11	-0.209003	0.0641836	-3.25633	0.00112864	0.0399141	-0.616024	-0.215101	0.0764715	-2.81282	0.00491084	0.193275	-0.496634	-0.211456	0.0776363	-2.72367	0.00645609	0.253649	-0.463094
ENSG00000179909	19	57697367	57709194	-1	protein_coding	PC	183.545	ZNF154	-0.402524	0.123624	-3.25605	0.00112975	0.0399141	-1.18625	-0.246575	0.144546	-1.70586	0.0880338	0.486003	-0.260223	-0.232817	0.146854	-1.58537	0.112882	0.56695	-0.220566
ENSG00000169508	13	99294539	99307399	-1	protein_coding	PC	2016.95	GPR183	-0.217968	0.0669572	-3.25533	0.00113261	0.0399576	-0.642115	-0.250466	0.0794166	-3.15383	0.00161145	0.124957	-0.699498	-0.262406	0.080669	-3.25287	0.00114245	0.136883	-0.77204
ENSG00000140416	15	63042632	63071915	1	protein_coding	PC	606.236	TPM1	0.273688	0.084086	3.25486	0.0011345	0.0399666	0.806064	0.219328	0.0998571	2.19642	0.0280622	0.335227	0.34037	0.229871	0.1017	2.26029	0.0238033	0.366997	0.373164
ENSG00000168056	11	65538805	65558930	-1	protein_coding	PC	1416.86	LTBP3	-0.205997	0.0633184	-3.25336	0.0011405	0.0400472	-0.60623	-0.170743	0.0752447	-2.26916	0.0232584	0.316252	-0.278895	-0.170409	0.0767484	-2.22036	0.0263941	0.375297	-0.26899
ENSG00000259093	14	63122888	63178190	-1	lncRNA	LNC	29.3777	AL137191.1	-0.298873	0.0918827	-3.25277	0.00114288	0.0400472	-0.879284	-0.331822	0.10785	-3.07669	0.00209313	0.139435	-0.889018	-0.355796	0.107894	-3.29764	0.000974998	0.124406	-1.0713
ENSG00000011523	2	65056366	65087004	1	protein_coding	PC	634.171	CEP68	-0.166008	0.0510377	-3.25264	0.00114336	0.0400472	-0.488364	-0.17083	0.0607629	-2.81142	0.00493234	0.19355	-0.394096	-0.174112	0.0619192	-2.81192	0.00492465	0.232083	-0.401785
ENSG00000116459	1	111448864	111462773	1	protein_coding	PC	2874.29	ATP5PB	0.123249	0.0378964	3.25227	0.00114486	0.0400472	0.362507	0.0744553	0.0441871	1.685	0.0919885	0.490937	0.0771556	0.0783644	0.0450214	1.7406	0.0817532	0.515036	0.0852209
ENSG00000267632	17	42509784	42511519	1	lncRNA	LNC	18.1611	AC067852.3	0.358078	0.110102	3.25225	0.00114495	0.0400472	1.05318	0.278834	0.129113	2.15961	0.0308031	NA	0.421431	0.2698	0.130756	2.06339	0.0390759	0.418374	0.379904
ENSG00000138413	2	208236227	208266074	-1	protein_coding	PC	2129.14	IDH1	0.13296	0.0409232	3.24901	0.00115807	0.0404484	0.390405	0.15785	0.048552	3.25115	0.00114937	0.113136	0.464006	0.160922	0.049509	3.25037	0.00115256	0.136883	0.472844
ENSG00000143458	1	151070578	151125542	1	protein_coding	PC	928.713	GABPB2	-0.164424	0.0506177	-3.24835	0.00116078	0.0404853	-0.482625	-0.193755	0.0600932	-3.22424	0.00126308	0.117776	-0.561611	-0.189625	0.0612165	-3.09761	0.0019509	0.156545	-0.513838
ENSG00000267274	19	11939959	11953381	1	lncRNA	LNC	20.0738	AC008770.3	-0.3578	0.110174	-3.24758	0.00116391	0.0405219	-1.04982	-0.296619	0.128027	-2.31685	0.0205121	0.30652	-0.50069	-0.26436	0.12763	-2.0713	0.0383305	0.416849	-0.374454
ENSG00000173480	19	57900296	57916610	-1	protein_coding	PC	363.692	ZNF417	-0.136001	0.0418875	-3.24682	0.00116701	0.0405219	-0.398882	-0.129785	0.0495247	-2.62061	0.00877737	0.243642	-0.26692	-0.117873	0.049744	-2.3696	0.0178072	0.344839	-0.206208
ENSG00000185668	1	38043829	38046793	-1	protein_coding	PC	24.782	POU3F1	0.334883	0.103151	3.24654	0.00116816	0.0405219	0.982043	0.33975	0.12371	2.74633	0.00602656	0.209848	0.754221	0.350297	0.125608	2.78882	0.00529003	0.235293	0.797466
ENSG00000223819	X	100800303	100800784	-1	processed_pseudogene	PSE	10.9268	PPIAP89	0.363889	0.112114	3.24571	0.00117159	0.0405736	1.06664	0.311106	0.13359	2.32881	0.0198692	NA	0.529446	0.292202	0.134465	2.17307	0.0297753	NA	0.445943
ENSG00000204414	17	63909597	63918838	-1	protein_coding	PC	15.8774	CSHL1	-0.408985	0.126109	-3.24312	0.0011823	0.0407857	-1.19721	-0.331822	0.146225	-2.26926	0.0232524	NA	-0.542042	-0.320086	0.148372	-2.15731	0.0309813	0.390684	-0.482977
ENSG00000137642	11	121452314	121633763	1	protein_coding	PC	92633.8	SORL1	-0.149522	0.0461058	-3.24302	0.0011827	0.0407857	-0.43767	-0.114783	0.054635	-2.10091	0.0356492	0.3634	-0.1662	-0.109003	0.0556022	-1.96042	0.0499472	0.449065	-0.141867
ENSG00000117394	1	42925375	42958868	-1	protein_coding	PC	3486.01	SLC2A1	0.25844	0.079726	3.2416	0.00118859	0.0409287	0.755929	0.170596	0.0937395	1.81989	0.0687753	0.446593	0.198329	0.173449	0.0956032	1.81426	0.0696378	0.496115	0.200707
ENSG00000276953	7	142563740	142564245	1	TR_V_gene	PC	51.0511	TRBV12-4	-0.408027	0.125892	-3.2411	0.0011907	0.0409287	-1.19315	-0.297891	0.147753	-2.01614	0.0437854	0.388303	-0.404735	-0.255146	0.147675	-1.72775	0.0840323	0.522035	-0.274424
ENSG00000163485	1	203090654	203167405	1	protein_coding	PC	34.2656	ADORA1	0.436602	0.13472	3.24082	0.00119185	0.0409287	1.27653	0.292654	0.158429	1.84722	0.0647148	0.436134	0.347965	0.284252	0.161372	1.76147	0.0781582	0.508886	0.314674
ENSG00000123815	19	40691530	40718207	-1	protein_coding	PC	1642.72	COQ8B	-0.115806	0.0357782	-3.23678	0.00120886	0.0414416	-0.33788	-0.123434	0.0426231	-2.89593	0.00378035	0.174871	-0.299014	-0.126242	0.0434376	-2.90628	0.0036575	0.206109	-0.307628
ENSG00000178057	3	49020459	49023495	1	protein_coding	PC	933.398	NDUFAF3	0.187749	0.0580215	3.23585	0.00121279	0.0414734	0.547517	0.13096	0.0685027	1.91175	0.055908	0.420389	0.164031	0.130399	0.0698755	1.86617	0.0620176	0.479582	0.157455
ENSG00000147224	X	107628424	107651026	1	protein_coding	PC	1140.03	PRPS1	-0.105644	0.032668	-3.23386	0.0012213	0.0417038	-0.307759	-0.0929069	0.0384226	-2.41803	0.0156049	0.285225	-0.167859	-0.0941686	0.0391178	-2.40731	0.0160706	0.331728	-0.168936
ENSG00000166681	X	103376395	103378164	1	protein_coding	PC	460.811	BEX3	0.318635	0.098554	3.23311	0.00122452	0.0417038	0.927877	0.219514	0.116131	1.89023	0.0587269	0.426716	0.270258	0.219251	0.118441	1.85114	0.0641497	0.485077	0.261524
ENSG00000137497	11	72002864	72080693	-1	protein_coding	PC	4432.31	NUMA1	-0.115372	0.0356847	-3.23308	0.00122463	0.0417038	-0.335961	-0.134882	0.0424301	-3.17892	0.00147823	0.121909	-0.381751	-0.128018	0.0430816	-2.97153	0.00296321	0.185024	-0.32366
ENSG00000261338	2	218255319	218257366	1	lncRNA	LNC	366.542	AC021016.2	-0.230499	0.0713263	-3.23161	0.00123094	0.0418604	-0.670698	-0.195587	0.0848465	-2.30519	0.0211559	0.308915	-0.327525	-0.180909	0.0861648	-2.09957	0.0357669	0.411569	-0.261688
ENSG00000175707	1	26949562	26960468	-1	protein_coding	PC	53.3015	KDF1	-0.271898	0.0841614	-3.23067	0.00123501	0.04189	-0.790768	-0.306149	0.100052	-3.05989	0.00221417	0.142271	-0.81276	-0.307931	0.101557	-3.0321	0.00242858	0.170636	-0.805131
ENSG00000277763	14	56117316	56117990	-1	lncRNA	LNC	42.3363	AL138995.1	0.266416	0.0824658	3.23062	0.00123522	0.04189	0.774804	0.332122	0.0981186	3.38491	0.000712021	0.0909339	1.04536	0.315471	0.0992843	3.17745	0.00148577	0.149512	0.892167
ENSG00000140943	16	84053761	84116942	-1	protein_coding	PC	3425.27	MBTPS1	-0.0917297	0.028414	-3.22833	0.00124516	0.0419101	-0.266454	-0.0636914	0.0334446	-1.90438	0.0568601	0.422014	-0.0793081	-0.0543917	0.0335141	-1.62295	0.104601	0.557005	-0.0533292
ENSG00000138385	2	169791933	169812064	1	protein_coding	PC	722.384	SSB	0.115741	0.0358565	3.2279	0.00124704	0.0419101	0.336126	0.108108	0.0426609	2.53411	0.0112732	0.258268	0.210588	0.100435	0.0432009	2.32483	0.020081	0.353886	0.170459
ENSG00000143164	1	167935783	168075843	1	protein_coding	PC	1614.06	DCAF6	0.177571	0.0550126	3.22782	0.00124736	0.0419101	0.515668	0.115179	0.0644224	1.78787	0.0737969	0.459133	0.130378	0.111722	0.0657011	1.70046	0.0890453	0.533411	0.117351
ENSG00000241255	11	33237008	33237409	1	processed_pseudogene	PSE	320.61	AL136126.1	0.177031	0.054854	3.22732	0.00124956	0.0419101	0.513965	0.123929	0.0647724	1.91329	0.0557106	0.420054	0.155414	0.114676	0.0658253	1.74212	0.0814866	0.514838	0.124872
ENSG00000110713	11	3671083	3797792	-1	protein_coding	PC	8412.1	NUP98	-0.0976079	0.0302471	-3.22702	0.00125087	0.0419101	-0.283335	-0.0966824	0.0361166	-2.67695	0.0074296	0.228052	-0.20584	-0.0872189	0.0362704	-2.40469	0.0161863	0.332247	-0.156196
ENSG00000113569	5	37288137	37371106	-1	protein_coding	PC	512.897	NUP155	-0.0923778	0.0286282	-3.22681	0.00125177	0.0419101	-0.268124	-0.0722625	0.033935	-2.12944	0.0332177	0.354788	-0.10685	-0.0766881	0.0344119	-2.22853	0.025845	0.374644	-0.121752
ENSG00000162944	2	197568224	197676045	-1	protein_coding	PC	53.6069	RFTN2	0.230802	0.071528	3.22674	0.00125209	0.0419101	0.669873	0.263297	0.0845997	3.11227	0.00185654	0.131622	0.719142	0.256412	0.0860088	2.98123	0.00287091	0.182806	0.651794
ENSG00000286797	2	185425063	185505608	1	lncRNA	LNC	204.968	AC009315.1	0.457893	0.14191	3.22664	0.00125254	0.0419101	1.3289	0.314838	0.166998	1.88528	0.0593919	0.427485	0.386078	0.244611	0.167158	1.46335	0.143372	0.60497	0.206338
ENSG00000119787	2	38293954	38377285	-1	protein_coding	PC	712.065	ATL2	-0.123338	0.0382258	-3.22655	0.00125291	0.0419101	-0.357936	-0.133345	0.0454608	-2.93318	0.00335507	0.167902	-0.329935	-0.146354	0.0454007	-3.22361	0.00126587	0.141433	-0.424077
ENSG00000182667	11	131370478	132336822	1	protein_coding	PC	7.95488	NTM	0.425489	0.13196	3.22437	0.00126251	0.0421519	1.23339	0.33257	0.156572	2.12408	0.0336637	NA	0.489822	0.263846	0.15503	1.7019	0.0887745	NA	0.27749
ENSG00000213626	2	30231534	30323730	1	protein_coding	PC	6293.96	LBH	-0.179059	0.0555388	-3.22404	0.00126397	0.0421519	-0.51896	-0.0903167	0.063995	-1.41131	0.158153	0.586747	-0.0723367	-0.0908191	0.0652703	-1.39143	0.164095	0.623764	-0.0712844
ENSG00000171302	17	78991716	79009867	-1	protein_coding	PC	7670.95	CANT1	-0.112506	0.0348992	-3.22374	0.0012653	0.0421519	-0.32602	-0.0808088	0.0412104	-1.96088	0.0498927	0.405798	-0.10521	-0.0682547	0.0412106	-1.65624	0.0976734	0.548008	-0.0689525
ENSG00000103199	16	4748239	4767624	-1	protein_coding	PC	221.922	ZNF500	-0.149499	0.0463869	-3.22286	0.00126915	0.0422231	-0.433021	-0.100726	0.0544296	-1.85058	0.0642305	0.43534	-0.120092	-0.111978	0.0547183	-2.04644	0.0407131	0.42105	-0.155679
ENSG00000157500	3	57227726	57278105	1	protein_coding	PC	1353.85	APPL1	-0.116327	0.0361099	-3.22147	0.00127536	0.0423719	-0.336693	-0.0732099	0.0422925	-1.73104	0.0834455	0.477113	-0.078964	-0.0766458	0.0430737	-1.77941	0.0751727	0.506114	-0.0861452
ENSG00000132405	4	6909242	7033118	1	protein_coding	PC	4066.45	TBC1D14	-0.182978	0.0568246	-3.22005	0.0012817	0.0425251	-0.529211	-0.129071	0.0670347	-1.92544	0.0541743	0.416068	-0.163431	-0.115729	0.0678671	-1.70523	0.0881516	0.530723	-0.122067
ENSG00000213293	19	12260126	12260537	1	processed_pseudogene	PSE	2429.89	AC012618.1	-0.266877	0.0829038	-3.21911	0.00128587	0.0425754	-0.771488	-0.228654	0.0986724	-2.3173	0.0204872	0.30652	-0.386087	-0.208429	0.0996117	-2.09242	0.0364011	0.413567	-0.299906
ENSG00000112514	6	33416442	33418317	-1	protein_coding	PC	1355.86	CUTA	0.144462	0.0448852	3.21847	0.00128876	0.0425754	0.417469	0.0854727	0.0522376	1.63623	0.101791	0.502544	0.0848137	0.0917663	0.0531357	1.72702	0.0841646	0.522035	0.0986368
ENSG00000122482	1	90915298	91022272	-1	protein_coding	PC	945.608	ZNF644	-0.0924527	0.0287281	-3.21819	0.00129	0.0425754	-0.267134	-0.114882	0.0337086	-3.40808	0.000654218	0.0885272	-0.365815	-0.117317	0.0342756	-3.42276	0.000619878	0.109364	-0.376318
ENSG00000140443	15	98648539	98964530	1	protein_coding	PC	8282.82	IGF1R	-0.193733	0.0601999	-3.21816	0.00129016	0.0425754	-0.559763	-0.122728	0.0705191	-1.74035	0.0817968	0.47304	-0.133438	-0.114282	0.0717584	-1.59259	0.111251	0.565337	-0.10899
ENSG00000177455	16	28931965	28939342	1	protein_coding	PC	448.334	CD19	-0.371003	0.115312	-3.21739	0.00129361	0.0426313	-1.07153	-0.402755	0.137345	-2.93243	0.00336323	0.167902	-0.996112	-0.397424	0.140002	-2.8387	0.00452973	0.22346	-0.931533
ENSG00000170271	5	154818492	154859252	-1	protein_coding	PC	1622.13	FAXDC2	0.395457	0.122931	3.2169	0.00129582	0.0426313	1.14186	0.313018	0.146061	2.14306	0.0321079	0.349633	0.467457	0.308637	0.148932	2.07233	0.0382347	0.41681	0.437506
ENSG00000162909	1	223701593	223776018	1	protein_coding	PC	7799.49	CAPN2	0.133819	0.0416048	3.21643	0.00129796	0.0426313	0.386301	0.124643	0.0496361	2.51113	0.0120345	0.263956	0.239261	0.136885	0.0501917	2.72724	0.00638675	0.253457	0.300424
ENSG00000054118	1	36224432	36305357	1	protein_coding	PC	4663.12	THRAP3	-0.164365	0.0511047	-3.21624	0.00129881	0.0426313	-0.474433	-0.127358	0.0605469	-2.10347	0.035425	0.36263	-0.184757	-0.119335	0.0615485	-1.93887	0.0525169	0.457766	-0.152713
ENSG00000157216	1	54225432	54413479	-1	protein_coding	PC	2887.85	SSBP3	0.174045	0.0541614	3.21346	0.00131146	0.0429889	0.501641	0.156572	0.0645694	2.42486	0.0153142	0.284218	0.284163	0.15262	0.0658238	2.31861	0.0204162	0.354274	0.257931
ENSG00000219797	6	31519480	31520291	-1	processed_pseudogene	PSE	67.546	PPIAP9	0.189472	0.0590073	3.21099	0.00132278	0.0432963	0.545397	0.211518	0.0707845	2.9882	0.0028063	0.156443	0.539765	0.222344	0.0714556	3.11164	0.00186053	0.154753	0.60708
ENSG00000105221	19	40230317	40285536	-1	protein_coding	PC	6768.82	AKT2	-0.073277	0.0228244	-3.21046	0.00132521	0.0432963	-0.21087	-0.0769884	0.0272417	-2.82612	0.00471154	0.189112	-0.179139	-0.0693465	0.0273603	-2.53457	0.0112585	0.29691	-0.135123
ENSG00000130749	19	47064187	47113776	-1	protein_coding	PC	2203	ZC3H4	-0.147804	0.046042	-3.21019	0.00132645	0.0432963	-0.425277	-0.127843	0.0548095	-2.33251	0.0196741	0.301895	-0.218114	-0.130854	0.0558808	-2.34167	0.0191979	0.351722	-0.224643
ENSG00000079313	19	1815248	1848483	-1	protein_coding	PC	1537.44	REXO1	-0.118488	0.0369135	-3.20988	0.0013279	0.0432963	-0.34087	-0.108255	0.0439786	-2.46153	0.0138345	0.275441	-0.201249	-0.101135	0.0446516	-2.26498	0.023514	0.366665	-0.164716
ENSG00000120280	X	30558809	30577766	-1	protein_coding	PC	810.72	CXorf21	0.169747	0.0529221	3.20749	0.00133899	0.0435908	0.487721	0.187169	0.062908	2.97528	0.00292719	0.159202	0.474202	0.173961	0.063634	2.73378	0.00626125	0.252501	0.383296
ENSG00000215458	21	43805758	43812567	-1	lncRNA	LNC	635.532	AATBC	0.280403	0.0874302	3.20717	0.00134049	0.0435908	0.805525	0.266711	0.104239	2.55865	0.0105078	0.253925	0.527684	0.264465	0.1063	2.4879	0.0128498	0.307893	0.50013
ENSG00000110987	12	122019422	122062044	1	protein_coding	PC	191.474	BCL7A	-0.298134	0.0929815	-3.20639	0.00134414	0.0436146	-0.856109	-0.173751	0.108694	-1.59854	0.109922	0.518601	-0.166613	-0.17579	0.110782	-1.5868	0.112557	0.566706	-0.166759
ENSG00000175376	11	65996545	66002176	-1	protein_coding	PC	1221.22	EIF1AD	-0.123018	0.0383683	-3.20625	0.00134478	0.0436146	-0.353229	-0.12648	0.0457716	-2.76328	0.00572232	0.20678	-0.283622	-0.127843	0.0466681	-2.7394	0.00615513	0.249987	-0.28263
ENSG00000198218	3	49029707	49094363	-1	protein_coding	PC	3388.97	QRICH1	-0.107918	0.0336629	-3.20584	0.00134669	0.0436188	-0.309804	-0.0625884	0.0391538	-1.59853	0.109926	0.518601	-0.060016	-0.055627	0.039656	-1.40274	0.160695	0.619396	-0.0441677
ENSG00000251369	19	57535257	57559863	-1	protein_coding	PC	258.985	ZNF550	-0.147561	0.0460497	-3.20439	0.00135349	0.0437812	-0.423287	-0.111001	0.0538842	-2.05998	0.0394002	0.37564	-0.1559	-0.110578	0.0548005	-2.01783	0.043609	0.428545	-0.150433
ENSG00000225032	9	127816066	127822520	1	lncRNA	LNC	96.974	AL162586.1	-0.231459	0.0722568	-3.20329	0.00135867	0.0438908	-0.663568	-0.184389	0.0843415	-2.18622	0.0287993	0.337059	-0.284074	-0.181295	0.0858534	-2.11168	0.0347141	0.40855	-0.264599
ENSG00000233084	1	248936581	248937043	1	processed_pseudogene	PSE	33.4933	RPL23AP25	0.368298	0.11501	3.2023	0.00136333	0.0439527	1.05532	0.339019	0.136949	2.47551	0.0133048	0.271355	0.635997	0.319592	0.139082	2.29786	0.0215697	0.358784	0.53249
ENSG00000162367	1	47216290	47232220	-1	protein_coding	PC	1032.87	TAL1	0.372022	0.11618	3.20213	0.00136417	0.0439527	1.06589	0.258634	0.137274	1.88407	0.059555	0.427485	0.316847	0.264966	0.139959	1.89316	0.0583363	0.473006	0.326984
ENSG00000259612	15	52937139	52938518	-1	processed_pseudogene	PSE	3725.75	EEF1A1P22	-0.223392	0.0697737	-3.20167	0.00136635	0.0439652	-0.639893	-0.185862	0.0829548	-2.24052	0.0250571	0.321933	-0.297578	-0.162385	0.083034	-1.95565	0.0505062	0.449996	-0.210558
ENSG00000239473	12	80028893	80029631	1	processed_pseudogene	PSE	89.1409	RPL7P38	-0.237558	0.0742632	-3.19886	0.00137972	0.0443205	-0.679464	-0.181927	0.0875584	-2.07777	0.0377301	0.370869	-0.258938	-0.191093	0.088495	-2.15936	0.0308221	0.390684	-0.288768
ENSG00000233839	1	113168994	113169403	1	processed_pseudogene	PSE	833.42	AL357055.1	0.20851	0.0651925	3.19838	0.00138202	0.0443205	0.596232	0.135544	0.0762869	1.77676	0.0756074	0.463318	0.152003	0.127075	0.0775498	1.63862	0.101292	0.554139	0.126366
ENSG00000204946	7	149262171	149297302	1	protein_coding	PC	801.539	ZNF783	-0.120262	0.0376066	-3.19789	0.00138437	0.0443205	-0.343798	-0.0688805	0.0436732	-1.57718	0.114754	0.527673	-0.0647636	-0.0633173	0.0443208	-1.42861	0.153115	0.610802	-0.0516024
ENSG00000249042	5	80411231	80488095	-1	lncRNA	LNC	48.8592	AC008771.1	0.268315	0.0839102	3.19765	0.00138555	0.0443205	0.766946	0.164281	0.0985199	1.66749	0.0954171	0.49551	0.167628	0.154852	0.100136	1.54642	0.122004	0.580431	0.141477
ENSG00000182518	X	55143102	55161310	-1	protein_coding	PC	266.106	FAM104B	0.245463	0.0767681	3.19746	0.00138643	0.0443205	0.701559	0.250881	0.0915789	2.73951	0.00615305	0.211448	0.554676	0.248639	0.0933798	2.66267	0.00775242	0.25812	0.524768
ENSG00000136819	9	129827290	129835863	-1	protein_coding	PC	11063.8	C9orf78	0.439427	0.137488	3.1961	0.00139299	0.0444724	1.25503	0.442253	0.164014	2.69644	0.00700858	0.222556	0.952776	0.41744	0.166817	2.50238	0.012336	0.302246	0.79682
ENSG00000234775	1	203115468	203128367	-1	lncRNA	LNC	16.1901	AC105940.2	0.456558	0.142985	3.19305	0.00140777	0.0447943	1.30186	0.424724	0.170603	2.48956	0.0127903	NA	0.804054	0.411825	0.1739	2.36817	0.0178765	0.344882	0.719754
ENSG00000279500	12	128813186	128814750	-1	TEC	LNC	90.8216	AC108704.2	0.284263	0.0890274	3.19299	0.00140809	0.0447943	0.81054	0.248464	0.105549	2.35402	0.0185716	0.301895	0.430128	0.218804	0.10601	2.06398	0.0390194	0.418374	0.308233
ENSG00000269404	19	50418938	50431314	1	protein_coding	PC	473.718	SPIB	-0.325481	0.101939	-3.19289	0.00140856	0.0447943	-0.928018	-0.344342	0.121556	-2.83279	0.0046143	0.188676	-0.804346	-0.337889	0.12372	-2.73109	0.00631255	0.253028	-0.743287
ENSG00000136014	12	95516560	95551476	-1	protein_coding	PC	53.3925	USP44	-0.36794	0.115288	-3.19147	0.00141549	0.0449436	-1.0483	-0.203678	0.13233	-1.53917	0.123762	0.539043	-0.18482	-0.212413	0.134495	-1.57934	0.114258	0.569922	-0.200118
ENSG00000124225	20	57648392	57711536	-1	protein_coding	PC	126.796	PMEPA1	-0.332041	0.10405	-3.19118	0.00141692	0.0449436	-0.945871	-0.208116	0.122243	-1.70248	0.0886657	0.487207	-0.218988	-0.206764	0.124576	-1.65975	0.0969657	0.546973	-0.209531
ENSG00000163964	3	196639775	196736007	1	protein_coding	PC	1514.94	PIGX	0.149909	0.0469835	3.19067	0.00141943	0.0449651	0.426923	0.117848	0.0557084	2.11544	0.0343923	0.358742	0.172475	0.112598	0.0566898	1.98622	0.047009	0.438407	0.14951
ENSG00000185085	11	62646848	62653302	-1	protein_coding	PC	788.425	INTS5	-0.122471	0.038403	-3.1891	0.00142714	0.0450483	-0.348496	-0.114368	0.0458029	-2.49697	0.012526	0.264838	-0.21755	-0.118176	0.0465942	-2.53628	0.0112036	0.29691	-0.230519
MSTRG.4079	12	42802	43339	1	novel_gene	NOVEL	125.284	MSTRG.4079	0.484399	0.151896	3.18901	0.00142761	0.0450483	1.37831	0.233145	0.17381	1.34138	0.179797	0.613753	0.173744	0.192963	0.175652	1.09855	0.271964	0.727215	0.109119
ENSG00000184675	X	64185117	64205708	-1	protein_coding	PC	468.985	AMER1	-0.162926	0.051093	-3.18881	0.00142858	0.0450483	-0.46354	-0.143531	0.0605892	-2.36893	0.0178396	0.297115	-0.250981	-0.143949	0.0615973	-2.33694	0.0194421	0.351722	-0.246334
ENSG00000064999	6	34889255	35091406	1	protein_coding	PC	2006.69	ANKS1A	-0.144142	0.0452315	-3.18677	0.0014387	0.0452146	-0.409656	-0.150526	0.0539634	-2.7894	0.0052805	0.20033	-0.342796	-0.136006	0.0543379	-2.50296	0.0123159	0.302081	-0.259708
ENSG00000164056	4	123396795	123403760	1	protein_coding	PC	41.6514	SPRY1	-0.388309	0.121887	-3.18581	0.00144349	0.0452146	-1.10303	-0.370295	0.144494	-2.5627	0.0103861	0.253575	-0.734497	-0.365308	0.147308	-2.47988	0.0131425	0.310879	-0.687261
ENSG00000169413	14	20781268	20782467	1	protein_coding	PC	3387.94	RNASE6	-0.33838	0.106217	-3.18575	0.0014438	0.0452146	-0.961168	-0.320218	0.126689	-2.52759	0.0114849	0.258378	-0.621182	-0.326819	0.129124	-2.53104	0.0113725	0.29691	-0.635382
ENSG00000271601	1	145933423	145958017	-1	protein_coding	PC	1445.82	LIX1L	-0.178022	0.0558817	-3.1857	0.00144407	0.0452146	-0.505656	-0.135399	0.0660764	-2.04913	0.0404491	0.378949	-0.188624	-0.140378	0.067338	-2.08467	0.0370989	0.41447	-0.20083
ENSG00000134744	1	52408282	52553487	-1	protein_coding	PC	2168.18	TUT4	-0.140381	0.0440706	-3.18536	0.00144575	0.0452146	-0.398668	-0.162989	0.0523678	-3.11239	0.00185577	0.131622	-0.445201	-0.154909	0.0530142	-2.92203	0.00347753	0.201157	-0.38088
ENSG00000137198	6	16238587	16295549	1	protein_coding	PC	1988.94	GMPR	0.454556	0.142812	3.18289	0.00145813	0.0455015	1.28921	0.371848	0.169815	2.18973	0.0285441	0.335637	0.574313	0.339289	0.172634	1.96537	0.0493716	0.447841	0.44329
ENSG00000257777	12	75600047	75601551	1	processed_pseudogene	PSE	18.5358	AC022507.1	0.336655	0.105859	3.18022	0.00147163	0.0458485	0.953476	0.386735	0.127983	3.02178	0.00251297	0.150098	1.00544	0.390602	0.130299	2.99775	0.00271982	0.178219	1.00207
ENSG00000102898	16	67846923	67872567	1	protein_coding	PC	1408.83	NUTF2	0.136347	0.0428858	3.17929	0.00147635	0.0459373	0.385971	0.100045	0.0506768	1.97418	0.048361	0.401887	0.13161	0.0994992	0.05169	1.92492	0.0542392	0.462621	0.125935
ENSG00000185684	12	132084283	132131639	1	transcribed_unprocessed_pseudogene	PSE	430.519	EP400P1	-0.146061	0.0459502	-3.17867	0.00147952	0.0459777	-0.413334	-0.169012	0.0543901	-3.1074	0.00188738	0.132905	-0.460413	-0.172891	0.0554023	-3.12065	0.00180453	0.154076	-0.47435
ENSG00000235238	6	29636060	29636343	-1	processed_pseudogene	PSE	180.324	SUMO2P1	0.168453	0.0530011	3.1783	0.00148142	0.0459785	0.476608	0.168102	0.0631201	2.66321	0.00773981	0.230803	0.354909	0.160823	0.0640092	2.5125	0.011988	0.299249	0.308981
ENSG00000143727	2	264140	278283	1	protein_coding	PC	1616.11	ACP1	0.165289	0.0520172	3.17758	0.00148508	0.0459918	0.467479	0.091842	0.0605382	1.51709	0.129244	0.548023	0.0816099	0.0970421	0.0616829	1.57324	0.115663	0.571091	0.0909095
ENSG00000101158	20	58981208	58995133	1	protein_coding	PC	2246.31	NELFCD	0.0862508	0.0271444	3.17748	0.0014856	0.0459918	0.243926	0.0900299	0.0323883	2.7797	0.00544087	0.203236	0.203858	0.0875165	0.0329974	2.65222	0.00799633	0.261595	0.183532
ENSG00000186141	1	145824088	145844402	1	protein_coding	PC	844.05	POLR3C	0.126607	0.0398612	3.1762	0.00149217	0.0461033	0.357815	0.0599711	0.0456919	1.31251	0.189348	0.623372	0.0433435	0.0564739	0.046541	1.21342	0.224968	0.689486	0.0365882
ENSG00000146904	7	143390289	143408856	-1	protein_coding	PC	555.197	EPHA1	-0.289333	0.0910983	-3.17605	0.00149296	0.0461033	-0.817639	-0.238088	0.108217	-2.20009	0.0278006	0.334822	-0.370452	-0.235245	0.110295	-2.13288	0.0329347	0.400127	-0.348714
ENSG00000175414	5	176365487	176401865	1	protein_coding	PC	230.836	ARL10	-0.194429	0.0612652	-3.17356	0.00150581	0.0464149	-0.548723	-0.18401	0.0726664	-2.53226	0.0113331	0.258378	-0.358018	-0.180065	0.0738781	-2.43733	0.0147963	0.321643	-0.329492
ENSG00000237772	2	138601599	138617469	1	lncRNA	LNC	120.262	LINC02631	0.305892	0.0963935	3.17336	0.00150684	0.0464149	0.863205	0.343915	0.114047	3.01555	0.00256514	0.150967	0.891045	0.331842	0.115947	2.86201	0.00420967	0.219146	0.788375
ENSG00000234004	1	211173488	211173849	1	processed_pseudogene	PSE	220.777	AC092017.2	0.19591	0.061751	3.17258	0.00151091	0.0464819	0.552615	0.143052	0.0732313	1.95343	0.0507688	0.406705	0.185167	0.131187	0.073877	1.77575	0.0757736	0.506679	0.146993
ENSG00000123091	1	51236273	51273447	1	protein_coding	PC	4789.01	RNF11	0.253155	0.0798696	3.1696	0.00152646	0.0468021	0.712964	0.185753	0.0945315	1.96498	0.0494166	0.404173	0.242616	0.185482	0.096427	1.92354	0.0544117	0.462855	0.234506
ENSG00000147912	9	37510892	37576380	-1	protein_coding	PC	76.4549	FBXO10	-0.246214	0.0776887	-3.16924	0.0015284	0.0468021	-0.69328	-0.277879	0.0918814	-3.02433	0.00249188	0.150098	-0.723451	-0.275489	0.0935714	-2.94415	0.00323839	0.19414	-0.685876
ENSG00000136840	9	127907886	127917041	-1	protein_coding	PC	1963.8	ST6GALNAC4	0.37749	0.119138	3.1685	0.00153226	0.0468021	1.06251	0.260537	0.140516	1.85415	0.0637179	0.435098	0.311534	0.252756	0.143226	1.76474	0.0776083	0.507662	0.280582
ENSG00000156381	14	102501767	102509799	-1	protein_coding	PC	312.087	ANKRD9	0.430951	0.136013	3.16846	0.00153247	0.0468021	1.21296	0.284771	0.160362	1.7758	0.0757654	0.463974	0.319094	0.290753	0.163508	1.77822	0.0753681	0.506219	0.326462
ENSG00000111266	12	12473282	12562863	-1	protein_coding	PC	1271.18	DUSP16	-0.193013	0.060924	-3.1681	0.00153441	0.0468021	-0.54315	-0.212333	0.072576	-2.92567	0.00343714	0.169484	-0.523148	-0.196933	0.0732469	-2.68862	0.00717471	0.254724	-0.422264
ENSG00000138629	15	74445977	74461182	-1	protein_coding	PC	2347.26	UBL7	0.172403	0.0544195	3.16804	0.00153468	0.0468021	0.48514	0.11032	0.0638008	1.72914	0.0837844	0.478234	0.118797	0.115023	0.065036	1.76861	0.0769597	0.507236	0.128105
ENSG00000170456	12	31382226	31591136	-1	protein_coding	PC	134.555	DENND5B	-0.302193	0.0954154	-3.16713	0.00153951	0.0468327	-0.849954	-0.311666	0.113426	-2.74774	0.00600082	0.209848	-0.692456	-0.32201	0.115383	-2.79079	0.00525804	0.235293	-0.733919
ENSG00000153187	1	244840638	244864560	-1	protein_coding	PC	8862.11	HNRNPU	-0.15588	0.0492392	-3.16577	0.00154673	0.0468807	-0.438114	-0.166089	0.0587428	-2.8274	0.0046928	0.188737	-0.38675	-0.159542	0.0597811	-2.66876	0.00761311	0.258056	-0.337979
ENSG00000149970	X	21372801	21654695	1	protein_coding	PC	72.3122	CNKSR2	-0.289123	0.0913284	-3.16575	0.00154682	0.0468807	-0.812599	-0.297874	0.108499	-2.7454	0.00604376	0.209848	-0.660891	-0.30372	0.110231	-2.7553	0.00586392	0.246143	-0.677846
ENSG00000171604	5	139647299	139683882	1	protein_coding	PC	611.305	CXXC5	-0.239729	0.0757545	-3.16455	0.00155321	0.0469584	-0.673343	-0.325586	0.0888739	-3.66346	0.000248834	0.0632132	-1.17344	-0.331344	0.090577	-3.65814	0.000254049	0.0715381	-1.19121
ENSG00000089041	12	121132819	121188032	1	protein_coding	PC	575.385	P2RX7	0.287955	0.0910304	3.16328	0.00156	0.0471056	0.808253	0.186696	0.10707	1.74368	0.0812147	0.471699	0.203566	0.16916	0.108786	1.55497	0.119953	0.578903	0.155794
ENSG00000255559	8	145002811	145006046	1	lncRNA	LNC	28.6023	ZNF252P-AS1	-0.277079	0.0876036	-3.16288	0.00156219	0.0471135	-0.777558	-0.336891	0.1022	-3.29639	0.000979374	0.104548	-1.01372	-0.323598	0.103404	-3.12947	0.00175124	0.152058	-0.892049
ENSG00000175592	11	65892049	65900573	-1	protein_coding	PC	51.1434	FOSL1	0.197029	0.0623102	3.16206	0.00156656	0.0471873	0.552676	0.213817	0.0745163	2.8694	0.00411251	0.180396	0.510145	0.219334	0.0758819	2.89047	0.00384667	0.210046	0.529674
ENSG00000185875	10	25016612	25026664	1	protein_coding	PC	99.1248	THNSL1	-0.240325	0.0760272	-3.16103	0.00157211	0.0472634	-0.673754	-0.186185	0.0895947	-2.07808	0.037702	0.370869	-0.265059	-0.181145	0.0910987	-1.98845	0.0467622	0.438148	-0.240942
ENSG00000105738	19	37907208	38208369	1	protein_coding	PC	1024	SIPA1L3	-0.192735	0.0609751	-3.16088	0.00157294	0.0472634	-0.540291	-0.179758	0.0727321	-2.47151	0.0134543	0.271644	-0.336353	-0.183392	0.0741206	-2.47423	0.0133522	0.311889	-0.343758
ENSG00000177888	1	197153680	197200542	-1	protein_coding	PC	288.595	ZBTB41	-0.133124	0.0421501	-3.15834	0.0015867	0.0475264	-0.372682	-0.125837	0.0498972	-2.52193	0.0116713	0.260257	-0.243229	-0.123769	0.0507179	-2.44035	0.0146731	0.321557	-0.226928
ENSG00000115525	2	85837120	85905199	-1	protein_coding	PC	804.514	ST3GAL5	0.136592	0.0432484	3.15832	0.00158681	0.0475264	0.382387	0.125727	0.0515199	2.44036	0.0146726	0.281548	0.23052	0.112763	0.0520038	2.16837	0.0301306	0.389739	0.171512
ENSG00000233057	1	194188967	194190342	1	processed_pseudogene	PSE	1471.36	EEF1A1P14	-0.149976	0.0474933	-3.15784	0.00158945	0.0475264	-0.419746	-0.105246	0.0560921	-1.8763	0.0606143	0.428703	-0.128129	-0.1021	0.0571203	-1.78746	0.0738634	0.502704	-0.115534
ENSG00000163359	2	237324003	237414207	-1	protein_coding	PC	337.643	COL6A3	0.340894	0.108004	3.15632	0.00159775	0.0477164	0.953306	0.386463	0.128612	3.00488	0.00265686	0.152345	0.995385	0.355227	0.130197	2.72838	0.0063647	0.253028	0.780158
ENSG00000102103	X	48890197	48903143	1	protein_coding	PC	1375.29	PQBP1	0.138706	0.0439906	3.15309	0.00161552	0.0481655	0.387225	0.0972143	0.0519153	1.87256	0.0611297	0.429707	0.117994	0.105354	0.0527505	1.99721	0.045802	0.435071	0.141081
ENSG00000108551	17	17494437	17496395	-1	protein_coding	PC	30.2321	RASD1	0.326567	0.103584	3.15268	0.00161777	0.0481655	0.911474	0.227694	0.122504	1.85867	0.0630745	0.434328	0.273266	0.250615	0.122999	2.03754	0.0415962	0.423561	0.346085
ENSG00000143502	1	223220819	223364178	-1	protein_coding	PC	104.285	SUSD4	-0.409668	0.129949	-3.15252	0.00161868	0.0481655	-1.14332	-0.433164	0.154428	-2.80496	0.00503229	0.195723	-0.995512	-0.407878	0.15664	-2.60393	0.00921625	0.274413	-0.830214
ENSG00000179262	19	12945855	12953642	1	protein_coding	PC	2320.48	RAD23A	0.229634	0.0728798	3.15086	0.0016279	0.0482657	0.640305	0.164302	0.0861503	1.90715	0.056501	0.421571	0.205039	0.165729	0.087878	1.8859	0.0593085	0.474922	0.20333
ENSG00000214192	3	175718231	175718670	-1	processed_pseudogene	PSE	46.8203	UBE2V1P2	0.207819	0.0659564	3.15085	0.00162795	0.0482657	0.579473	0.135509	0.0775731	1.74686	0.0806621	0.471515	0.148156	0.139046	0.078714	1.76647	0.0773177	0.507662	0.15458
ENSG00000147669	8	100150623	100154003	1	protein_coding	PC	497.476	POLR2K	0.125534	0.0398498	3.15018	0.00163169	0.048318	0.349909	0.108893	0.0472528	2.30448	0.0211957	0.308915	0.18226	0.0998031	0.0478674	2.08499	0.0370701	0.41447	0.142816
ENSG00000107929	10	806914	931705	-1	protein_coding	PC	4981.18	LARP4B	-0.103674	0.0329319	-3.14815	0.0016431	0.0485973	-0.288664	-0.062026	0.0384389	-1.61363	0.106608	0.512461	-0.0603022	-0.0543404	0.038939	-1.39553	0.162857	0.622242	-0.0428307
ENSG00000161298	19	36604817	36634114	1	protein_coding	PC	166.89	ZNF382	-0.193286	0.0614147	-3.14723	0.00164823	0.0486781	-0.537913	-0.25523	0.0717695	-3.55624	0.000376198	0.07704	-0.874055	-0.260035	0.0728427	-3.56981	0.000357241	0.0838809	-0.89635
ENSG00000123240	10	13099449	13138308	1	protein_coding	PC	5651.52	OPTN	0.305773	0.0971646	3.14696	0.0016498	0.0486781	0.850833	0.165324	0.113109	1.46163	0.143841	0.566696	0.139222	0.147098	0.114917	1.28004	0.200532	0.66492	0.102647
ENSG00000100888	14	21385194	21456126	-1	protein_coding	PC	5079.72	CHD8	-0.119224	0.0379013	-3.14565	0.00165721	0.0488378	-0.331518	-0.110221	0.0452086	-2.43805	0.0147667	0.281705	-0.201783	-0.0992832	0.0455359	-2.18033	0.029233	0.386924	-0.152313
ENSG00000213453	2	27392784	27393367	-1	processed_pseudogene	PSE	2713.69	FTH1P3	0.174861	0.055608	3.14453	0.00166357	0.0489077	0.485931	0.163432	0.066365	2.46262	0.0137926	0.275064	0.304041	0.165645	0.0676882	2.44718	0.0143979	0.319118	0.305069
ENSG00000261884	16	67929614	67936017	-1	protein_coding	PC	121.837	AC040162.1	0.223726	0.0711839	3.14292	0.00167269	0.0491008	0.621193	0.194694	0.0842561	2.31074	0.0208469	0.308538	0.327273	0.179634	0.0854574	2.10202	0.0355511	0.410708	0.260315
ENSG00000128915	15	60419609	60479160	-1	protein_coding	PC	901.945	ICE2	-0.0953784	0.0303836	-3.13914	0.00169446	0.0495245	-0.264291	-0.0657022	0.0358222	-1.83412	0.0666364	0.441058	-0.0772848	-0.0740615	0.0360883	-2.05223	0.0401475	0.419023	-0.103415
ENSG00000179833	2	64631621	64751005	-1	protein_coding	PC	3021.28	SERTAD2	-0.159204	0.0507164	-3.1391	0.00169465	0.0495245	-0.441142	-0.156826	0.0605414	-2.5904	0.00958646	0.25101	-0.316529	-0.153006	0.0616965	-2.47998	0.0131389	0.310879	-0.287873
ENSG00000167862	17	75012670	75021261	1	protein_coding	PC	225.801	MRPL58	0.154886	0.0493551	3.1382	0.00169988	0.0496182	0.42897	0.116082	0.058194	1.99475	0.0460705	0.396128	0.155153	0.102041	0.0585929	1.74152	0.0815922	0.515036	0.111056
ENSG00000231621	2	197197991	197199273	1	lncRNA	LNC	34.9459	ANKRD44-AS1	-0.443503	0.141387	-3.13681	0.00170797	0.049795	-1.2274	-0.249555	0.163754	-1.52396	0.127519	0.545085	-0.223208	-0.249002	0.166436	-1.49608	0.134633	0.5954	-0.216843
ENSG00000227118	4	98740742	98741231	1	processed_pseudogene	PSE	115.35	BTF3P13	0.274552	0.0875449	3.13613	0.00171193	0.0498515	0.759552	0.183383	0.103175	1.7774	0.0755029	0.463318	0.205762	0.166173	0.104802	1.58559	0.112832	0.56695	0.15746
ENSG00000197563	18	61905255	62187118	-1	protein_coding	PC	744.443	PIGN	-0.145725	0.0464787	-3.13531	0.00171671	0.0499311	-0.402975	-0.142739	0.0554376	-2.57476	0.0100309	0.25101	-0.285286	-0.150851	0.05632	-2.67846	0.0073961	0.254724	-0.321463
ENSG00000101842	X	108044970	108079184	1	protein_coding	PC	236.964	VSIG1	-0.275813	0.0880005	-3.13422	0.0017231	0.0500577	-0.762262	-0.22794	0.104583	-2.17952	0.0292928	0.338423	-0.349487	-0.21807	0.106039	-2.05651	0.0397336	0.418885	-0.305482
ENSG00000237757	X	120210461	120212680	-1	processed_pseudogene	PSE	137.631	EEF1A1P30	-0.230716	0.0736381	-3.1331	0.00172969	0.0501347	-0.637244	-0.183535	0.0874334	-2.09914	0.0358044	0.363529	-0.265403	-0.187226	0.0889403	-2.10507	0.035285	0.410455	-0.271929
ENSG00000167981	16	3432414	3443504	-1	protein_coding	PC	206.184	ZNF597	-0.129518	0.041339	-3.13308	0.00172984	0.0501347	-0.357728	-0.170336	0.0484538	-3.51543	0.000439035	0.079565	-0.571904	-0.168541	0.049279	-3.42015	0.000625877	0.109364	-0.539924
ENSG00000123485	2	233833416	233854566	-1	protein_coding	PC	35.5112	HJURP	0.450412	0.134845	3.34022	0.000837111	0.0342656	1.38601	0.580411	0.158411	3.66396	0.000248341	0.0632132	2.09235	0.540469	0.160534	3.3667	0.00076074	0.118261	1.6856
ENSG00000246084	14	97427071	97582146	1	lncRNA	LNC	92.5081	LINC02325	-0.455016	0.145286	-3.13187	0.00173695	0.0501793	-1.25594	-0.486456	0.172712	-2.81657	0.00485389	0.192515	-1.12562	-0.506035	0.17531	-2.88652	0.00389534	0.211069	-1.21927
ENSG00000135775	1	230642481	230693982	1	protein_coding	PC	618.654	COG2	0.115218	0.036791	3.13169	0.00173802	0.0501793	0.317996	0.113753	0.0438388	2.59479	0.00946477	0.250923	0.230223	0.102604	0.0441331	2.32489	0.020078	0.353886	0.174148
ENSG00000235105	1	48435967	48437223	1	processed_pseudogene	PSE	697.875	AL356968.2	0.522923	0.166992	3.13143	0.00173956	0.0501793	1.44304	0.464654	0.19895	2.33553	0.0195156	0.301895	0.79438	0.42063	0.202153	2.08076	0.0374562	0.41447	0.600019
ENSG00000213509	3	57941818	57942304	1	processed_pseudogene	PSE	53.384	PPIAP16	0.234558	0.0749432	3.12981	0.00174917	0.0503349	0.646716	0.166911	0.0885486	1.88497	0.0594344	0.427485	0.204627	0.155984	0.0895142	1.74256	0.08141	0.514838	0.169917
ENSG00000258629	14	65879592	65881070	-1	processed_pseudogene	PSE	302.803	AL391261.1	0.235369	0.0752086	3.12955	0.00175077	0.0503349	0.648858	0.171888	0.089159	1.92788	0.0538705	0.414861	0.218065	0.164717	0.0906571	1.81692	0.0692291	0.495649	0.191024
ENSG00000238058	9	135907812	135916126	1	lncRNA	LNC	13.7956	AL355574.1	-0.485208	0.13016	-3.72778	0.000193173	0.018217	-1.80209	-0.505167	0.151546	-3.33342	0.000857851	NA	-1.54914	-0.499274	0.154151	-3.23887	0.00120005	0.136883	-1.45828
ENSG00000214016	X	44741087	44741964	1	processed_pseudogene	PSE	404.937	RPSAP61	-0.179324	0.0573076	-3.12914	0.00175317	0.0503349	-0.494248	-0.1415	0.0677583	-2.0883	0.0367707	0.368002	-0.202981	-0.157595	0.0674208	-2.33748	0.019414	0.351722	-0.269784
ENSG00000268041	19	41907705	41928516	-1	protein_coding	PC	96.737	ERFL	-0.213351	0.0682027	-3.12819	0.00175886	0.0503922	-0.587732	-0.23731	0.0803217	-2.95449	0.00313182	0.16116	-0.594272	-0.237551	0.0818883	-2.90092	0.0037207	0.207082	-0.577102
ENSG00000230079	X	136295690	136300298	-1	processed_pseudogene	PSE	100.775	STK24P1	0.1629	0.0520788	3.12794	0.00176033	0.0503922	0.448691	0.10996	0.06119	1.79702	0.0723323	0.456559	0.125427	0.118366	0.0619634	1.91026	0.0560995	0.467078	0.148081
ENSG00000092841	12	56158161	56163496	1	protein_coding	PC	3664.72	MYL6	0.187193	0.0598486	3.12778	0.00176133	0.0503922	0.51556	0.128426	0.0706581	1.81757	0.0691298	0.447393	0.149017	0.124347	0.0720489	1.72586	0.084372	0.522035	0.133523
ENSG00000204323	17	75633434	75641404	1	protein_coding	PC	695.12	SMIM5	0.357604	0.114368	3.1268	0.00176722	0.0505018	0.98438	0.350753	0.13643	2.57093	0.0101425	0.251917	0.699352	0.345467	0.139141	2.48286	0.0130334	0.3099	0.651185
ENSG00000261207	16	1751559	1752262	-1	lncRNA	LNC	43.447	AL031717.1	-0.300297	0.0960644	-3.12599	0.00177206	0.0505812	-0.826272	-0.331814	0.112174	-2.95804	0.00309602	0.160074	-0.832587	-0.35755	0.113272	-3.15656	0.00159643	0.150815	-1.00001
ENSG00000224420	19	49688664	49690575	1	protein_coding	PC	189.983	ADM5	-0.431412	0.138043	-3.12521	0.00177679	0.0506571	-1.18654	-0.165313	0.157831	-1.0474	0.294914	0.709702	-0.087666	-0.163165	0.160755	-1.01499	0.31011	0.750799	-0.082967
ENSG00000226696	19	54444807	54449045	-1	lncRNA	LNC	90.3516	LENG8-AS1	-0.173638	0.055639	-3.1208	0.00180358	0.0512599	-0.47644	-0.218743	0.0648658	-3.37223	0.000745619	0.0918026	-0.684114	-0.225897	0.0659113	-3.42729	0.000609637	0.109364	-0.726243
ENSG00000182054	15	90083045	90102504	-1	protein_coding	PC	2622.84	IDH2	0.132206	0.0423672	3.12049	0.00180551	0.0512599	0.362695	0.16439	0.0501977	3.27485	0.00105718	0.109356	0.4892	0.15673	0.0510229	3.07175	0.00212806	0.163158	0.418784
MSTRG.12023	2	88865555	88866374	-1	novel_gene	NOVEL	154.511	MSTRG.12023	-0.473317	0.129122	-3.66566	0.0002467	0.0197052	-1.70765	-0.518451	0.153368	-3.38043	0.000723734	0.0913498	-1.62815	-0.500764	0.155283	-3.22485	0.0012604	0.141433	-1.45196
ENSG00000272240	8	234347	234887	-1	lncRNA	LNC	9.59842	AC004908.1	-0.441345	0.141441	-3.12035	0.00180634	0.0512599	-1.2107	-0.476304	0.163356	-2.91575	0.00354833	NA	-1.16693	-0.46999	0.165697	-2.83644	0.00456194	NA	-1.10018
ENSG00000196081	19	23221599	23250390	-1	protein_coding	PC	11.9782	ZNF724	-0.359985	0.115379	-3.12002	0.00180838	0.0512599	-0.987333	-0.266361	0.134445	-1.98119	0.04757	NA	-0.352307	-0.261552	0.135729	-1.92701	0.0539781	0.461847	-0.331591
ENSG00000269609	10	102449816	102461106	1	lncRNA	LNC	429.964	RPARP-AS1	-0.112796	0.0361691	-3.11858	0.00181724	0.0514366	-0.309128	-0.0602094	0.0417878	-1.44084	0.14963	0.575661	-0.0496716	-0.0653086	0.0423998	-1.54031	0.123486	0.582686	-0.0593253
ENSG00000159346	1	202940826	202958572	-1	protein_coding	PC	31936.2	ADIPOR1	0.336029	0.107763	3.11822	0.00181945	0.0514366	0.920738	0.284571	0.128241	2.21903	0.0264845	0.328618	0.448771	0.24498	0.129758	1.88797	0.0590298	0.474863	0.301063
ENSG00000237765	4	15681662	15705565	1	protein_coding	PC	1519.78	FAM200B	0.111118	0.0356378	3.11799	0.00182091	0.0514366	0.304432	0.110362	0.0424861	2.5976	0.00938789	0.250207	0.223751	0.0977745	0.0427466	2.28731	0.022178	0.361733	0.161727
ENSG00000249987	19	34022656	34023427	-1	processed_pseudogene	PSE	164.011	RPS4XP20	-0.275938	0.0885545	-3.11602	0.00183308	0.0516097	-0.755192	-0.237954	0.105147	-2.26305	0.0236324	0.316622	-0.38703	-0.25254	0.106612	-2.36878	0.0178467	0.344882	-0.441552
ENSG00000198876	9	34086387	34127399	-1	protein_coding	PC	16799.4	DCAF12	0.398619	0.127932	3.11588	0.00183398	0.0516097	1.09086	0.320764	0.151986	2.11048	0.0348168	0.360244	0.467742	0.279048	0.154182	1.80986	0.070318	0.497813	0.321723
ENSG00000153147	4	143513702	143557486	1	protein_coding	PC	2846.94	SMARCA5	-0.0718152	0.023049	-3.11576	0.0018347	0.0516097	-0.196517	-0.0442022	0.0268988	-1.64327	0.100326	0.501303	-0.0441397	-0.0441232	0.0274215	-1.60907	0.1076	0.559623	-0.0427195
ENSG00000223547	19	12064731	12081565	1	protein_coding	PC	169.607	ZNF844	-0.24017	0.0770854	-3.11564	0.00183546	0.0516097	-0.657167	-0.259332	0.0917203	-2.82742	0.00469242	0.188737	-0.603882	-0.243049	0.0925452	-2.62627	0.00863254	0.269137	-0.501619
ENSG00000141854	19	14072536	14075062	1	protein_coding	PC	136.426	MISP3	0.227358	0.0730027	3.11438	0.00184331	0.0517711	0.621689	0.107001	0.0835623	1.28049	0.200373	0.63239	0.0747038	0.108599	0.0852044	1.27457	0.20246	0.667146	0.0753312
ENSG00000241684	3	64684909	65053439	1	lncRNA	LNC	50.3497	ADAMTS9-AS2	0.491381	0.157804	3.11387	0.00184648	0.0518007	1.34327	0.284931	0.182117	1.56455	0.117687	0.531115	0.264778	0.238387	0.183476	1.29928	0.193849	0.657804	0.169859
ENSG00000172548	5	157460019	157474717	1	protein_coding	PC	36.4084	NIPAL4	-0.34491	0.110782	-3.1134	0.00184943	0.0518163	-0.942626	-0.302517	0.131647	-2.29794	0.021565	0.311199	-0.504069	-0.294554	0.133726	-2.20267	0.027618	0.379197	-0.459154
ENSG00000159921	9	36214441	36277056	-1	protein_coding	PC	451.023	GNE	-0.142919	0.0459087	-3.11311	0.00185126	0.0518163	-0.390531	-0.158242	0.0545874	-2.89888	0.00374498	0.174871	-0.383983	-0.151438	0.0554195	-2.73257	0.00628424	0.252501	-0.333427
ENSG00000247516	5	8450701	8486930	1	lncRNA	LNC	22.7563	MIR4458HG	-0.403898	0.129841	-3.11072	0.00186629	0.0521773	-1.10225	-0.433684	0.151557	-2.86152	0.0042162	0.181577	-1.03003	-0.407063	0.153487	-2.65211	0.00799905	0.261595	-0.853596
ENSG00000176834	12	118063593	118136026	-1	protein_coding	PC	113.787	VSIG10	0.415792	0.127094	3.27154	0.00106963	0.0386818	1.23522	0.510698	0.15083	3.38592	0.000709389	0.0909339	1.60825	0.468592	0.152102	3.08078	0.00206457	0.160474	1.25825
ENSG00000243404	15	66446455	66446777	-1	processed_pseudogene	PSE	76.3541	RPL35AP32	0.270871	0.087143	3.10835	0.00188138	0.0524795	0.738265	0.183496	0.102476	1.79062	0.0733543	0.458811	0.20819	0.181797	0.104339	1.74236	0.0814447	0.514838	0.198002
ENSG00000245680	19	37181579	37218153	-1	protein_coding	PC	324.58	ZNF585B	-0.161354	0.0519221	-3.10762	0.001886	0.0525487	-0.439603	-0.176028	0.0612669	-2.87313	0.00406425	0.179265	-0.420886	-0.174217	0.062362	-2.79365	0.0052117	0.235293	-0.397742
ENSG00000147457	8	23243637	23262000	1	protein_coding	PC	3031.94	CHMP7	-0.144487	0.0465098	-3.10659	0.00189262	0.0526482	-0.393428	-0.0775868	0.0540087	-1.43656	0.150843	0.577503	-0.0637356	-0.0770113	0.0550917	-1.39787	0.162151	0.620629	-0.0608452
ENSG00000254519	11	45722279	45748029	1	lncRNA	LNC	48.0666	AC044839.1	0.471238	0.151699	3.10639	0.00189387	0.0526482	1.28302	0.280898	0.17749	1.58262	0.113508	0.525192	0.265441	0.2442	0.179811	1.35809	0.174436	0.635621	0.185193
ENSG00000069275	1	205712822	205750182	-1	protein_coding	PC	2929.82	NUCKS1	-0.1043	0.0335811	-3.10592	0.00189689	0.0526726	-0.283901	-0.0673915	0.0394147	-1.70981	0.0873013	0.484856	-0.0713662	-0.069214	0.0401799	-1.7226	0.0849602	0.52389	-0.0741133
ENSG00000166260	17	54951902	54968703	-1	protein_coding	PC	648.354	COX11	-0.107713	0.0346869	-3.1053	0.00190084	0.0527159	-0.293094	-0.0747397	0.0407276	-1.83511	0.0664891	0.440822	-0.0879873	-0.0825543	0.0411467	-2.00634	0.0448198	0.430927	-0.111327
ENSG00000188175	7	93188534	93226469	-1	protein_coding	PC	39.3888	HEPACAM2	0.684652	0.220502	3.10496	0.00190302	0.0527159	1.86263	0.499207	0.260919	1.91326	0.0557143	0.420054	0.626022	0.495896	0.266019	1.86414	0.0623022	0.479859	0.597801
ENSG00000125534	20	63520765	63522206	1	protein_coding	PC	5295.38	PPDPF	0.292761	0.0942968	3.10467	0.0019049	0.0527159	0.796346	0.195365	0.111236	1.75631	0.0790347	0.469975	0.215328	0.195391	0.113457	1.72216	0.0850412	0.52389	0.209141
ENSG00000137460	4	152936352	152979696	1	protein_coding	PC	225.799	FHDC1	0.359977	0.115961	3.10429	0.00190734	0.0527237	0.978985	0.29832	0.137791	2.16502	0.030386	0.34087	0.452649	0.296308	0.140471	2.10939	0.0349113	0.40901	0.43173
ENSG00000112394	6	111087503	111231194	1	protein_coding	PC	64.1576	SLC16A10	-0.378464	0.121931	-3.10391	0.00190983	0.0527332	-1.02904	-0.243335	0.142988	-1.70179	0.0887953	0.487294	-0.255893	-0.25299	0.144747	-1.74781	0.0804961	0.513099	-0.276828
ENSG00000162302	11	64359148	64372215	1	protein_coding	PC	2312.6	RPS6KA4	0.116482	0.0375368	3.10313	0.00191486	0.0528128	0.316581	0.0993773	0.0447061	2.2229	0.0262225	0.328092	0.157148	0.0910018	0.045347	2.00679	0.0447721	0.430927	0.122761
ENSG00000166313	11	6395124	6419414	-1	protein_coding	PC	767.525	APBB1	-0.178338	0.057488	-3.10218	0.00192099	0.0528902	-0.484452	-0.109082	0.0671808	-1.62371	0.104437	0.50848	-0.107025	-0.107332	0.0684774	-1.5674	0.117021	0.574833	-0.100005
ENSG00000226338	2	153208086	153208163	-1	processed_pseudogene	PSE	12.4861	AC079150.1	-0.415631	0.133987	-3.10203	0.00192199	0.0528902	-1.12896	-0.331046	0.156229	-2.11898	0.0340924	NA	-0.485758	-0.364377	0.157363	-2.31552	0.0205846	0.355281	-0.614507
ENSG00000228526	1	9148011	9198906	-1	lncRNA	LNC	26.2295	MIR34AHG	0.292937	0.0944867	3.1003	0.00193326	0.0531407	0.794946	0.229925	0.110651	2.07793	0.0377162	0.370869	0.327292	0.200489	0.111961	1.79071	0.0733397	0.502557	0.227487
ENSG00000178607	17	64039142	64130819	-1	protein_coding	PC	7543.16	ERN1	-0.19159	0.0618379	-3.09827	0.00194656	0.0534465	-0.51935	-0.157509	0.0734874	-2.14334	0.0320856	0.349633	-0.235269	-0.150912	0.0748242	-2.01689	0.0437069	0.428545	-0.205158
ENSG00000243156	22	17787649	18024561	-1	protein_coding	PC	238.038	MICAL3	-0.18875	0.0609356	-3.09754	0.00195133	0.0535175	-0.511451	-0.244188	0.0717317	-3.40419	0.000663604	0.0887857	-0.776053	-0.246912	0.073013	-3.38176	0.000720237	0.115963	-0.775928
ENSG00000116771	1	15571699	15585051	-1	protein_coding	PC	156.553	AGMAT	-0.216982	0.0700593	-3.09711	0.00195416	0.0535252	-0.587812	-0.126347	0.0814191	-1.55181	0.120708	0.534907	-0.116019	-0.14293	0.0821685	-1.73947	0.0819518	0.515596	-0.155285
ENSG00000227939	6	31280317	31281519	1	processed_pseudogene	PSE	1391.18	RPL3P2	-0.172207	0.0556129	-3.09653	0.00195798	0.0535252	-0.46637	-0.165078	0.0664168	-2.48549	0.0129375	0.267982	-0.311692	-0.166402	0.0677027	-2.45784	0.0139777	0.317293	-0.308603
ENSG00000103064	16	68264516	68301823	1	protein_coding	PC	655.556	SLC7A6	-0.139772	0.0451388	-3.09649	0.00195829	0.0535252	-0.378519	-0.0833153	0.0525954	-1.58408	0.113175	0.52484	-0.078837	-0.0879801	0.0534818	-1.64505	0.0999601	0.552936	-0.0879953
ENSG00000244722	3	110682286	110683154	-1	processed_pseudogene	PSE	195.918	RPSAP29	-0.15866	0.0512486	-3.09589	0.00196222	0.0535252	-0.429533	-0.166964	0.0607549	-2.74815	0.00599318	0.209848	-0.371051	-0.182223	0.0605511	-3.00941	0.0026176	0.175605	-0.470517
ENSG00000172071	2	88556741	88627464	-1	protein_coding	PC	396.909	EIF2AK3	-0.128579	0.0415327	-3.09585	0.00196253	0.0535252	-0.348086	-0.0913941	0.048747	-1.87486	0.0608114	0.429157	-0.111137	-0.0890847	0.049622	-1.79527	0.0726113	0.502358	-0.101467
ENSG00000224067	9	111802980	111803435	1	processed_pseudogene	PSE	61.0162	AL354877.1	0.370744	0.119804	3.09459	0.00197084	0.0536011	1.00299	0.272255	0.141614	1.92251	0.0545415	0.416705	0.343933	0.270316	0.144471	1.87108	0.061334	0.477888	0.327704
ENSG00000206418	18	8609437	8639382	1	protein_coding	PC	1337.84	RAB12	0.304329	0.0983455	3.09449	0.0019715	0.0536011	0.823273	0.220388	0.116335	1.89442	0.0581694	0.425435	0.272247	0.192551	0.117937	1.63266	0.102541	0.554565	0.190453
ENSG00000064393	7	139561570	139777998	-1	protein_coding	PC	3103.72	HIPK2	-0.195287	0.0631092	-3.09444	0.00197187	0.0536011	-0.528276	-0.169988	0.0751517	-2.26194	0.0237012	0.316895	-0.27627	-0.168119	0.0766731	-2.19268	0.0283307	0.383718	-0.260205
ENSG00000106608	7	43875894	43926411	-1	protein_coding	PC	738.252	URGCP	-0.111666	0.0360918	-3.09394	0.00197517	0.0536313	-0.301989	-0.127312	0.0429534	-2.96395	0.00303714	0.159851	-0.320512	-0.126405	0.0437123	-2.89175	0.00383098	0.210046	-0.305482
ENSG00000123609	2	151270470	151289894	-1	protein_coding	PC	3560.24	NMI	0.151379	0.0489413	3.09307	0.00198098	0.0536587	0.409195	0.197424	0.057769	3.41747	0.000632057	0.0875703	0.631608	0.211407	0.0583346	3.62404	0.000290033	0.077829	0.747864
ENSG00000186532	17	1779485	1830634	-1	protein_coding	PC	430.187	SMYD4	-0.0987087	0.0319131	-3.09305	0.00198113	0.0536587	-0.266818	-0.0964912	0.0379276	-2.54409	0.0109563	0.255114	-0.189155	-0.101064	0.0384589	-2.62784	0.00859292	0.268645	-0.208784
ENSG00000249992	3	45224466	45226287	-1	protein_coding	PC	201.278	TMEM158	0.533361	0.172452	3.09281	0.00198274	0.0536587	1.44153	0.329158	0.203226	1.61966	0.105305	0.509367	0.321769	0.28728	0.206407	1.39181	0.163978	0.62368	0.225576
ENSG00000197497	19	53159213	53193386	-1	protein_coding	PC	47.7069	ZNF665	-0.339295	0.10973	-3.0921	0.00198746	0.0537272	-0.916674	-0.488143	0.126757	-3.85102	0.000117627	0.0421545	-1.91816	-0.48312	0.128937	-3.74694	0.000179002	0.063045	-1.81032
ENSG00000135363	11	33858576	33892076	-1	protein_coding	PC	2417.22	LMO2	0.160635	0.0519721	3.09079	0.00199622	0.0539046	0.433681	0.13089	0.0617602	2.11932	0.0340632	0.357352	0.192109	0.133541	0.0629853	2.12019	0.0339897	0.405377	0.196125
ENSG00000115355	2	55287842	55419895	-1	protein_coding	PC	1551.09	CCDC88A	0.184707	0.0597918	3.08917	0.00200718	0.054141	0.498231	0.0578841	0.0676484	0.855662	0.392185	0.778126	0.0235304	0.0628571	0.0689489	0.911647	0.361955	0.78078	0.0277417
ENSG00000012817	Y	19703865	19744939	-1	protein_coding	PC	1779.83	KDM5D	0.601736	0.194815	3.08876	0.00200996	0.0541563	1.62277	0.434108	0.232719	1.86538	0.0621286	0.431439	0.523842	0.450851	0.236123	1.90939	0.056212	0.467078	0.563641
ENSG00000213553	2	38481851	38482804	1	processed_pseudogene	PSE	3871.29	RPLP0P6	-0.124413	0.0403107	-3.08636	0.00202626	0.0545356	-0.335083	-0.0690454	0.0469941	-1.46924	0.141769	0.563955	-0.0585795	-0.0752642	0.047751	-1.57618	0.114984	0.570831	-0.0707004
ENSG00000204650	17	45620328	45655156	1	transcribed_unitary_pseudogene	PSE	281.621	LINC02210	-0.209484	0.0679158	-3.08446	0.0020392	0.0547594	-0.563625	-0.139719	0.0796247	-1.75472	0.0793077	0.470617	-0.153786	-0.14459	0.0811166	-1.7825	0.0746674	0.504332	-0.162934
ENSG00000283930	10	38094368	38360098	1	protein_coding	PC	23.0156	AL117339.5	-0.421444	0.136642	-3.08429	0.00204036	0.0547594	-1.13381	-0.300185	0.159043	-1.88744	0.0591011	0.426812	-0.368749	-0.298269	0.16157	-1.84607	0.0648825	0.486256	-0.354305
ENSG00000270195	4	1712821	1715945	1	lncRNA	LNC	50.4925	AC016773.2	0.249862	0.0810144	3.08416	0.00204128	0.0547594	0.672152	0.152515	0.0937942	1.62606	0.103936	0.507887	0.149958	0.149108	0.0952894	1.56479	0.117631	0.575663	0.138593
ENSG00000135108	12	117141988	117190531	-1	protein_coding	PC	1412.93	FBXO21	-0.0927478	0.030092	-3.08214	0.00205516	0.0550716	-0.249228	-0.0722674	0.0357258	-2.02283	0.0430903	0.386407	-0.0986898	-0.072485	0.0363603	-1.99352	0.0462044	0.436541	-0.0967905
ENSG00000216471	6	114084168	114084792	-1	processed_pseudogene	PSE	35.8125	RPSAP43	-0.329794	0.107017	-3.0817	0.00205821	0.0550835	-0.885996	-0.253114	0.125483	-2.01711	0.0436839	0.387745	-0.344154	-0.264811	0.126649	-2.0909	0.0365371	0.413996	-0.380603
ENSG00000181007	19	36383120	36418644	-1	protein_coding	PC	139.252	ZFP82	-0.182671	0.0592814	-3.08143	0.0020601	0.0550835	-0.490676	-0.233785	0.0699086	-3.34416	0.000825335	0.0985689	-0.720846	-0.235777	0.0710433	-3.31878	0.000904107	0.12134	-0.717654
ENSG00000234028	2	88627539	88631821	1	lncRNA	LNC	39.3918	EIF2AK3-DT	-0.226523	0.0735648	-3.07923	0.00207539	0.055432	-0.607738	-0.237648	0.0865991	-2.74423	0.00606536	0.210009	-0.526899	-0.255054	0.087153	-2.92651	0.00342793	0.200587	-0.628699
ENSG00000269821	11	2608328	2699994	-1	lncRNA	LNC	354.111	KCNQ1OT1	0.179359	0.0582744	3.07784	0.00208507	0.0556299	0.48084	0.149473	0.069268	2.1579	0.0309357	0.34339	0.225636	0.144173	0.0705661	2.0431	0.0410428	0.421535	0.199934
ENSG00000108846	17	50634777	50692253	1	protein_coding	PC	994.315	ABCC3	0.34172	0.111079	3.07638	0.00209532	0.0557858	0.915384	0.34835	0.132511	2.62883	0.0085679	0.241502	0.720084	0.34921	0.135142	2.58402	0.00976566	0.280224	0.702017
ENSG00000172534	X	153947557	153971818	-1	protein_coding	PC	2948.66	HCFC1	-0.118994	0.0386801	-3.07636	0.00209546	0.0557858	-0.318751	-0.0881685	0.0457572	-1.92688	0.0539949	0.415074	-0.111766	-0.0926278	0.0466042	-1.98754	0.0468623	0.438309	-0.123119
ENSG00000272825	21	44936303	44936954	1	lncRNA	LNC	89.59	AL844908.1	0.261216	0.0849311	3.07562	0.00210066	0.0558169	0.699443	0.234713	0.100655	2.33185	0.0197087	0.301895	0.400267	0.224786	0.102555	2.19185	0.0283905	0.383718	0.347704
ENSG00000114062	15	25333728	25439051	-1	protein_coding	PC	1735.73	UBE3A	-0.0957871	0.0311454	-3.07548	0.00210162	0.0558169	-0.256465	-0.0648887	0.0366905	-1.76854	0.0769707	0.466543	-0.0722649	-0.061608	0.0373576	-1.64914	0.0991187	0.552109	-0.0618448
ENSG00000259198	15	40312615	40316634	1	lncRNA	LNC	8.23822	AC020658.2	0.417476	0.135782	3.07461	0.00210776	0.0558169	1.11724	0.25753	0.160351	1.60604	0.108265	NA	0.248648	0.206924	0.158799	1.30306	0.192556	NA	0.148042
ENSG00000172782	17	74877302	74893781	-1	protein_coding	PC	17.1919	FADS6	0.310335	0.10094	3.07444	0.00210898	0.0558169	0.830434	0.243417	0.120574	2.01882	0.0435057	NA	0.331402	0.250281	0.122099	2.04983	0.0403811	0.419655	0.348847
ENSG00000228956	3	18445024	18920401	1	lncRNA	LNC	228.045	SATB1-AS1	-0.228173	0.0742178	-3.07437	0.00210949	0.0558169	-0.61055	-0.119367	0.0858825	-1.38988	0.164564	0.594845	-0.0935434	-0.11465	0.0873114	-1.31312	0.189143	0.651906	-0.0829163
ENSG00000135070	9	86264546	86283102	-1	protein_coding	PC	520.826	ISCA1	0.2408	0.0783279	3.07425	0.00211029	0.0558169	0.644298	0.172901	0.0925501	1.86819	0.0617357	0.430484	0.209118	0.186171	0.0941689	1.97699	0.0480423	0.44382	0.245444
ENSG00000163001	2	55519604	55545879	1	protein_coding	PC	310.62	CFAP36	-0.128949	0.0419741	-3.07212	0.00212545	0.0561073	-0.344623	-0.105025	0.0495263	-2.1206	0.0339559	0.357352	-0.154291	-0.0994959	0.0502388	-1.98046	0.047652	0.441593	-0.131525
ENSG00000181894	19	58126248	58155110	-1	protein_coding	PC	281.598	ZNF329	-0.155023	0.050468	-3.0717	0.00212845	0.0561073	-0.41421	-0.107248	0.0592744	-1.80934	0.0703975	0.451341	-0.123597	-0.0880428	0.0589316	-1.49398	0.13518	0.595763	-0.076517
ENSG00000130723	9	131373636	131500197	1	protein_coding	PC	4789.48	PRRC2B	-0.115883	0.0377264	-3.07167	0.00212867	0.0561073	-0.309626	-0.0747838	0.0443399	-1.6866	0.0916795	0.490514	-0.0776052	-0.0752479	0.0452325	-1.66358	0.0961966	0.545844	-0.0765151
ENSG00000179091	8	144095039	144097525	1	protein_coding	PC	1401.78	CYC1	0.123302	0.0401468	3.07128	0.00213143	0.0561073	0.32938	0.123497	0.0478809	2.57926	0.00990118	0.25101	0.247527	0.128459	0.0487693	2.63402	0.00843804	0.268049	0.266394
ENSG00000163644	4	88257620	88284769	-1	protein_coding	PC	1260.36	PPM1K	-0.165709	0.0539576	-3.0711	0.00213271	0.0561073	-0.442621	-0.13064	0.0640197	-2.04063	0.0412877	0.381142	-0.18083	-0.131323	0.0652744	-2.01186	0.0442346	0.429669	-0.177843
ENSG00000204183	20	35433029	35435450	1	protein_coding	PC	22.4373	GDF5OS	0.611654	0.199253	3.06974	0.00214243	0.0563025	1.63256	0.327482	0.233614	1.40181	0.160972	0.58941	0.259774	0.31075	0.23757	1.30804	0.190861	0.654503	0.223517
ENSG00000133816	11	12094008	12359144	1	protein_coding	PC	7695.4	MICAL2	0.211461	0.0689025	3.06899	0.00214782	0.0563623	0.564179	0.155835	0.0815712	1.91042	0.0560794	0.420814	0.19498	0.155822	0.0832126	1.87257	0.0611277	0.477314	0.18913
ENSG00000129204	17	5116032	5175034	1	protein_coding	PC	456.775	USP6	0.0814806	0.0265514	3.06879	0.0021493	0.0563623	0.217366	0.0682233	0.0315971	2.15917	0.0308374	0.342867	0.10308	0.0673614	0.0321442	2.0956	0.0361177	0.412844	0.097154
ENSG00000169327	14	21148370	21159060	-1	protein_coding	PC	8.3698	OR5AU1	0.374481	0.122067	3.06784	0.0021561	0.0564802	0.998491	0.388243	0.147154	2.63835	0.00833117	NA	0.807271	0.381904	0.149227	2.55923	0.0104906	NA	0.755865
ENSG00000065357	12	55927319	55954027	1	protein_coding	PC	9690.08	DGKA	-0.142476	0.0464707	-3.06593	0.00216991	0.0567812	-0.379493	-0.110287	0.0551156	-2.001	0.045392	0.394064	-0.148117	-0.104565	0.0560767	-1.86468	0.0622264	0.479859	-0.126108
ENSG00000185040	7	76531319	76541459	-1	protein_coding	PC	38.9881	SPDYE16	-0.224358	0.0732013	-3.06494	0.00217711	0.0568587	-0.597267	-0.230676	0.0857687	-2.68952	0.0071555	0.224381	-0.494884	-0.245529	0.0865586	-2.83656	0.00456021	0.22346	-0.574787
ENSG00000267066	18	59929226	59930330	1	processed_pseudogene	PSE	17.7588	AC107990.1	-0.388388	0.126722	-3.06489	0.00217751	0.0568587	-1.0339	-0.342204	0.150907	-2.26764	0.0233509	NA	-0.558372	-0.342126	0.153112	-2.23449	0.025451	0.373984	-0.54545
ENSG00000228474	2	27070472	27071654	-1	protein_coding	PC	4124.44	OST4	0.205118	0.0669741	3.06264	0.00219391	0.0572262	0.545363	0.14744	0.0791916	1.86181	0.0626292	0.433117	0.177403	0.143257	0.0807593	1.77387	0.0760842	0.507113	0.160262
ENSG00000165832	10	114938195	114977676	1	protein_coding	PC	169.318	TRUB1	-0.151161	0.0493867	-3.06076	0.00220777	0.0575263	-0.40149	-0.154532	0.0585273	-2.64034	0.00828218	0.236689	-0.321714	-0.151947	0.0593739	-2.55916	0.0104926	0.291633	-0.300721
ENSG00000230987	1	189989570	189993097	-1	processed_pseudogene	PSE	256.413	AL359976.1	0.49729	0.158752	3.1325	0.00173327	0.0501748	1.37308	0.512613	0.189136	2.71029	0.00672251	0.219016	1.11364	0.489126	0.192393	2.54233	0.0110117	0.296157	0.957781
ENSG00000270441	3	49140086	49160851	-1	unprocessed_pseudogene	PSE	66.2328	AC135506.1	-0.222281	0.0726468	-3.05975	0.00221521	0.0575979	-0.590064	-0.232255	0.0862886	-2.69161	0.00711082	0.22405	-0.498903	-0.24089	0.0876204	-2.74925	0.00597325	0.247961	-0.535689
ENSG00000198799	1	113073198	113132260	1	protein_coding	PC	761.108	LRIG2	-0.0981361	0.0320785	-3.05925	0.00221891	0.057633	-0.260439	-0.0817876	0.0380671	-2.14851	0.0316734	0.347622	-0.122625	-0.0858038	0.0386768	-2.21848	0.0265221	0.375297	-0.13526
ENSG00000178074	2	199911293	199955935	1	protein_coding	PC	358.435	C2orf69	-0.111612	0.0365271	-3.0556	0.00224607	0.0582767	-0.295614	-0.0719464	0.0425181	-1.69214	0.09062	0.489546	-0.0750239	-0.0755392	0.0432216	-1.74772	0.0805128	0.513099	-0.0826501
ENSG00000141349	17	44070735	44076344	1	protein_coding	PC	486.844	G6PC3	0.143671	0.0470305	3.05486	0.00225167	0.0583601	0.380369	0.0929762	0.055248	1.68289	0.092397	0.491907	0.0961692	0.0893049	0.0562954	1.58636	0.112657	0.56683	0.0846827
ENSG00000105993	7	157335381	157417439	1	protein_coding	PC	2948.99	DNAJB6	0.128321	0.042029	3.05315	0.00226453	0.0586316	0.339411	0.113505	0.0500822	2.26637	0.023429	0.316252	0.185041	0.117122	0.0510305	2.29514	0.0217249	0.359508	0.194779
ENSG00000144554	3	10026414	10101930	1	protein_coding	PC	710.429	FANCD2	-0.137829	0.0451609	-3.05195	0.00227362	0.0587689	-0.36432	-0.116261	0.0536159	-2.16841	0.0301277	0.34087	-0.176837	-0.113974	0.0546186	-2.08673	0.0369126	0.41447	-0.163305
MSTRG.20043	9	111761476	111765690	-1	novel_gene	NOVEL	245.848	MSTRG.20043	0.381932	0.125149	3.05181	0.00227463	0.0587689	1.00948	0.258543	0.147523	1.75257	0.0796764	0.471193	0.284054	0.273178	0.150247	1.8182	0.0690339	0.49494	0.317143
ENSG00000145861	5	160347754	160370641	-1	protein_coding	PC	10.0988	C1QTNF2	0.419082	0.134785	3.10926	0.00187554	0.0523763	1.14278	0.527269	0.162265	3.24944	0.00115633	NA	1.54855	0.514845	0.164924	3.12171	0.00179807	NA	1.41335
ENSG00000232333	20	17516843	17517307	1	processed_pseudogene	PSE	133.743	RPS27AP2	-0.263968	0.0865141	-3.05115	0.00227964	0.0587744	-0.697439	-0.155879	0.101101	-1.54181	0.12312	0.538438	-0.141799	-0.149925	0.102931	-1.45656	0.145239	0.605392	-0.125625
ENSG00000139842	13	113208193	113267108	1	protein_coding	PC	2701.48	CUL4A	0.0974408	0.0319479	3.04999	0.00228847	0.05884	0.257288	0.101212	0.0381088	2.65587	0.00791052	0.233255	0.212727	0.101843	0.0388747	2.61978	0.0087986	0.273015	0.209348
ENSG00000007168	17	2593210	2685615	1	protein_coding	PC	6723.28	PAFAH1B1	-0.0607119	0.0199098	-3.04934	0.00229342	0.05884	-0.16025	-0.0475036	0.0236201	-2.01115	0.0443091	0.389519	-0.0642965	-0.041382	0.0237719	-1.74079	0.0817197	0.515036	-0.0450101
ENSG00000167780	12	53103486	53124535	1	protein_coding	PC	28.84	SOAT2	-0.434488	0.142502	-3.04899	0.00229609	0.05884	-1.14662	-0.355186	0.167848	-2.11612	0.0343346	0.358414	-0.520087	-0.333492	0.170349	-1.9577	0.0502655	0.449147	-0.433116
ENSG00000217078	6	16163377	16163762	-1	processed_pseudogene	PSE	18.1403	AL021407.1	0.418996	0.137421	3.04899	0.00229615	0.05884	1.10573	0.446651	0.161916	2.75854	0.00580599	NA	0.998766	0.392452	0.161557	2.42919	0.0151326	0.322341	0.714297
ENSG00000172348	6	46220736	46491972	-1	protein_coding	PC	26.7824	RCAN2	0.76395	0.249622	3.06043	0.00221019	0.0575283	2.02872	0.895286	0.300716	2.97718	0.0029091	0.159081	2.27066	0.986399	0.302002	3.2662	0.00109	0.131389	2.92228
ENSG00000178429	10	84560443	84561263	1	processed_pseudogene	PSE	1757.61	RPS3AP5	-0.147729	0.0484597	-3.0485	0.00229984	0.05884	-0.389755	-0.0914007	0.0569129	-1.60597	0.10828	0.515816	-0.088243	-0.0820321	0.0575973	-1.42423	0.154379	0.612391	-0.0665618
MSTRG.12276	2	138458893	138459668	1	novel_gene	NOVEL	343.635	MSTRG.12276	0.633632	0.207857	3.0484	0.00230064	0.05884	1.67162	0.38016	0.243448	1.56156	0.118391	0.532377	0.352286	0.293867	0.242484	1.2119	0.225549	0.689838	0.190061
ENSG00000170515	12	56104537	56113910	1	protein_coding	PC	1789.71	PA2G4	0.201318	0.0660462	3.04814	0.00230261	0.05884	0.531033	0.140423	0.0779046	1.8025	0.0714662	0.454882	0.160911	0.131344	0.0793233	1.6558	0.0977613	0.548032	0.132635
ENSG00000225178	19	23827162	23828049	1	processed_pseudogene	PSE	1446.98	RPSAP58	-0.146831	0.048173	-3.04799	0.00230378	0.05884	-0.387275	-0.132705	0.0574847	-2.30853	0.0209696	0.308915	-0.222734	-0.14189	0.0581113	-2.4417	0.0146183	0.321216	-0.260383
ENSG00000239415	21	46251549	46254133	-1	lncRNA	LNC	26.3708	AP001469.3	-0.30023	0.0985561	-3.04629	0.00231688	0.059067	-0.791135	-0.296745	0.1157	-2.56479	0.0103237	0.252667	-0.589385	-0.289652	0.117158	-2.47232	0.0134238	0.312913	-0.542264
ENSG00000205189	8	80485619	80526265	1	protein_coding	PC	178.135	ZBTB10	-0.160828	0.0527962	-3.04621	0.00231749	0.059067	-0.423779	-0.149571	0.0627464	-2.38374	0.0171376	0.29362	-0.26415	-0.144746	0.063661	-2.2737	0.022984	0.364059	-0.237177
ENSG00000231560	12	9948137	9953336	-1	lncRNA	LNC	9.66725	CLEC12A-AS1	0.433967	0.142524	3.04487	0.00232779	0.0592681	1.14266	0.455951	0.170483	2.67446	0.00748494	NA	0.969266	0.475026	0.172589	2.75235	0.00591688	NA	1.05831
ENSG00000241334	16	68477237	68477570	-1	processed_pseudogene	PSE	93.763	RPL35AP33	0.279841	0.0919437	3.04361	0.00233758	0.0593924	0.736327	0.248397	0.109476	2.26898	0.0232698	0.316252	0.405685	0.251904	0.111383	2.26161	0.0237218	0.366665	0.409306
ENSG00000122877	10	62811996	62919900	-1	protein_coding	PC	28.0413	EGR2	0.393138	0.129176	3.04343	0.00233897	0.0593924	1.03434	0.253306	0.151137	1.67601	0.0937366	0.494228	0.260422	0.229983	0.153011	1.50305	0.132826	0.593185	0.20163
ENSG00000175348	11	8947202	8965011	-1	protein_coding	PC	1385.85	TMEM9B	0.0910554	0.0299241	3.04288	0.00234325	0.0593924	0.239492	0.0727263	0.0354884	2.0493	0.0404329	0.378949	0.101327	0.0671741	0.036021	1.86486	0.0622014	0.479859	0.0810254
ENSG00000265241	1	145917714	145927678	-1	protein_coding	PC	1600.66	RBM8A	-0.105142	0.0345569	-3.04258	0.00234556	0.0593924	-0.276498	-0.120302	0.0410938	-2.92749	0.00341706	0.169484	-0.296706	-0.120868	0.0418947	-2.88504	0.00391362	0.211551	-0.29098
ENSG00000205531	11	2944431	2992377	-1	protein_coding	PC	3771.48	NAP1L4	-0.10338	0.0339789	-3.04248	0.00234637	0.0593924	-0.271849	-0.082796	0.0403663	-2.05112	0.0402557	0.378949	-0.115515	-0.0825765	0.0411755	-2.00548	0.0449122	0.430927	-0.111283
ENSG00000100335	22	39499432	39518132	1	protein_coding	PC	1732.56	MIEF1	-0.071943	0.023647	-3.04237	0.00234721	0.0593924	-0.18917	-0.0593074	0.0280988	-2.11067	0.0348004	0.360244	-0.0864948	-0.0617457	0.0285815	-2.16034	0.0307467	0.390684	-0.093372
ENSG00000228477	1	39962680	39963404	1	processed_pseudogene	PSE	551.063	AL663070.2	-0.219483	0.0721548	-3.04184	0.00235139	0.0594369	-0.576949	-0.189175	0.0858994	-2.20229	0.0276451	0.334162	-0.294807	-0.183195	0.0875174	-2.09324	0.0363279	0.413463	-0.263757
ENSG00000165698	9	132878027	132890201	1	protein_coding	PC	99.8334	SPACA9	-0.21153	0.0695648	-3.04076	0.00235981	0.0595457	-0.555715	-0.189984	0.0827068	-2.29708	0.0216142	0.311199	-0.316373	-0.192731	0.0841062	-2.29152	0.0219336	0.359881	-0.319719
ENSG00000091542	17	18183078	18209954	1	protein_coding	PC	2767.12	ALKBH5	-0.133798	0.0440043	-3.04058	0.00236125	0.0595457	-0.351469	-0.0955502	0.0518803	-1.84175	0.0655124	0.43811	-0.113101	-0.101911	0.0528094	-1.92978	0.0536336	0.46073	-0.129484
ENSG00000100418	22	41598028	41621043	-1	protein_coding	PC	1406.05	DESI1	0.123934	0.0407629	3.04036	0.00236298	0.0595457	0.325516	0.121803	0.0486099	2.50573	0.0122198	0.264838	0.233002	0.127482	0.0494559	2.5777	0.00994609	0.282717	0.255264
ENSG00000092020	14	35085467	35122517	-1	protein_coding	PC	1954.91	PPP2R3C	0.194899	0.0641368	3.0388	0.00237522	0.0597489	0.511473	0.187192	0.0764394	2.4489	0.0143294	0.278793	0.34514	0.177159	0.077777	2.27779	0.0227392	0.363668	0.291113
ENSG00000144848	3	112532510	112562046	-1	protein_coding	PC	5540.03	ATG3	0.0954408	0.031409	3.03865	0.00237641	0.0597489	0.250444	0.0856793	0.0374523	2.28769	0.0221555	0.312909	0.141758	0.0871354	0.0382017	2.28093	0.0225528	0.362544	0.143495
ENSG00000152270	11	14643804	14872044	1	protein_coding	PC	2870.93	PDE3B	-0.14874	0.0489534	-3.0384	0.00237836	0.0597489	-0.390253	-0.0872454	0.0572753	-1.52327	0.127692	0.545318	-0.077983	-0.0759032	0.0576569	-1.31646	0.188018	0.650765	-0.0550905
ENSG00000174669	11	66362521	66372214	-1	protein_coding	PC	119.824	SLC29A2	-0.175342	0.0577528	-3.03608	0.00239676	0.0601229	-0.459462	-0.120627	0.0675842	-1.78484	0.074287	0.460344	-0.136198	-0.128571	0.0686085	-1.87398	0.0609337	0.477314	-0.156232
ENSG00000165168	X	37780059	37813461	1	protein_coding	PC	21131.5	CYBB	0.135798	0.0447307	3.0359	0.00239815	0.0601229	0.355808	0.0875607	0.0527142	1.66105	0.0967042	0.497247	0.0888351	0.0885223	0.0537829	1.64592	0.0997803	0.55289	0.0886069
ENSG00000224616	1	100251528	100266179	-1	lncRNA	LNC	68.4593	RTCA-AS1	0.264673	0.0872078	3.03497	0.00240561	0.0602095	0.693119	0.140529	0.101419	1.38562	0.165863	0.596755	0.109648	0.131851	0.103216	1.27742	0.201454	0.666237	0.0917448
ENSG00000231500	6	33272075	33276511	1	protein_coding	PC	14420.4	RPS18	-0.145113	0.0478153	-3.03485	0.00240652	0.0602095	-0.379993	-0.147094	0.05708	-2.57698	0.00996691	0.25101	-0.2944	-0.131029	0.0570024	-2.29866	0.0215241	0.358784	-0.218436
ENSG00000064601	20	45890144	45898820	1	protein_coding	PC	11760.1	CTSA	0.147992	0.0487805	3.03385	0.00241457	0.0603495	0.38732	0.12093	0.0580182	2.08435	0.0371285	0.369234	0.172966	0.123224	0.0591805	2.08218	0.037326	0.41447	0.175963
ENSG00000128815	10	48684876	48982956	1	protein_coding	PC	5557.36	WDFY4	-0.207658	0.0684644	-3.03309	0.00242067	0.0604403	-0.543248	-0.1896	0.081647	-2.3222	0.0202224	0.305486	-0.321214	-0.175329	0.0827442	-2.11893	0.0340966	0.406398	-0.257258
ENSG00000229939	X	111618808	111619094	1	processed_pseudogene	PSE	60.7713	AL589880.1	-0.223288	0.0736261	-3.03273	0.0024235	0.0604495	-0.584023	-0.252858	0.0871317	-2.90202	0.0037076	0.174871	-0.614675	-0.248434	0.088389	-2.8107	0.00494346	0.232116	-0.572882
ENSG00000162722	1	247857187	247880138	1	protein_coding	PC	11647.5	TRIM58	0.572496	0.187617	3.05142	0.00227764	0.0587744	1.51283	0.546577	0.223789	2.44237	0.0145911	0.281548	1.00347	0.488473	0.227266	2.14935	0.0316067	0.393926	0.732818
ENSG00000174007	3	196706277	196712250	-1	protein_coding	PC	1651.3	CEP19	0.195124	0.0643554	3.03198	0.00242955	0.0604774	0.510148	0.19623	0.0766685	2.55946	0.0104834	0.253925	0.388437	0.184941	0.0777859	2.37756	0.0174275	0.343687	0.325267
ENSG00000166902	11	59806140	59810778	-1	protein_coding	PC	619.519	MRPL16	0.106397	0.0350961	3.0316	0.00243259	0.0604915	0.278115	0.0941986	0.0415525	2.26697	0.0233918	0.316252	0.153632	0.0790106	0.0413837	1.90922	0.0562334	0.467078	0.0987637
ENSG00000162645	1	89106132	89150456	-1	protein_coding	PC	266.275	GBP2	0.281218	0.092786	3.03082	0.00243888	0.0605632	0.734769	0.269169	0.110168	2.44325	0.0145556	0.281487	0.494455	0.275006	0.112223	2.45053	0.0142646	0.318499	0.50759
ENSG00000152495	5	111223653	111494886	1	protein_coding	PC	889.517	CAMK4	-0.218584	0.0721275	-3.03053	0.00244125	0.0605632	-0.571028	-0.113609	0.0837166	-1.35706	0.174761	0.606587	-0.0860648	-0.105389	0.0850562	-1.23905	0.215328	0.679297	-0.0702836
ENSG00000213110	2	189930277	189931010	-1	processed_pseudogene	PSE	42.3914	AC019178.1	0.318573	0.105128	3.03033	0.00244288	0.0605632	0.832144	0.244584	0.124703	1.96133	0.0498404	0.405686	0.318551	0.236601	0.126945	1.8638	0.0623502	0.479859	0.285142
ENSG00000241352	12	12850982	12851740	1	processed_pseudogene	PSE	815.123	AC007688.2	-0.197586	0.0652216	-3.02945	0.00244998	0.0606778	-0.515865	-0.176603	0.0777504	-2.27141	0.0231223	0.316073	-0.288917	-0.16947	0.0789999	-2.14519	0.0319377	0.395553	-0.253475
ENSG00000113319	5	80960363	81230162	1	protein_coding	PC	321.877	RASGRF2	-0.224344	0.074086	-3.02816	0.00246047	0.0608761	-0.585311	-0.109548	0.0858335	-1.27629	0.201854	0.634417	-0.0761321	-0.107306	0.0873622	-1.22829	0.219338	0.682792	-0.0707025
ENSG00000108387	17	58520250	58544368	-1	protein_coding	PC	399.016	SEPTIN4	0.352842	0.116553	3.02732	0.00246732	0.0609842	0.920133	0.452123	0.137706	3.28324	0.00102621	0.107828	1.35129	0.433667	0.139663	3.1051	0.00190217	0.156264	1.1799
ENSG00000150867	10	22534854	22714578	-1	protein_coding	PC	8969.48	PIP4K2A	0.171473	0.0566621	3.02625	0.00247611	0.0611398	0.446899	0.0934522	0.0660122	1.41568	0.156869	0.585495	0.0751788	0.0928827	0.0673456	1.3792	0.167835	0.628802	0.0719951
ENSG00000179914	1	160876540	160885180	-1	protein_coding	PC	101.016	ITLN1	0.576687	0.189152	3.0488	0.0022976	0.05884	1.52172	0.604341	0.225769	2.67682	0.00743249	0.228052	1.28656	0.538251	0.229122	2.34918	0.0188146	0.349866	0.928755
ENSG00000092094	14	20446401	20455089	-1	protein_coding	PC	1080.38	OSGEP	0.124566	0.0411868	3.02441	0.00249118	0.0613882	0.324318	0.110042	0.0489775	2.24678	0.024654	0.320919	0.176959	0.105115	0.0498564	2.10835	0.0350006	0.409446	0.153039
ENSG00000257668	12	57983795	57984761	-1	processed_pseudogene	PSE	14.2051	AC084033.2	0.412391	0.136398	3.02343	0.00249925	0.0614731	1.07312	0.394888	0.163463	2.41577	0.0157021	NA	0.712395	0.389158	0.166225	2.34116	0.019224	0.351722	0.667856
ENSG00000115020	2	208266255	208358746	1	protein_coding	PC	1878.8	PIKFYVE	-0.113497	0.0375398	-3.02339	0.00249964	0.0614731	-0.295334	-0.104832	0.0447649	-2.34184	0.0191887	0.301895	-0.179992	-0.103583	0.0456494	-2.26909	0.0232629	0.365415	-0.169185
ENSG00000226329	7	22863874	22881350	-1	unprocessed_pseudogene	PSE	16.9858	AC005682.1	-0.443149	0.146611	-3.02261	0.00250601	0.0615636	-1.15264	-0.446238	0.171189	-2.6067	0.00914196	NA	-0.909862	-0.430023	0.174205	-2.46849	0.0135684	0.314712	-0.803056
ENSG00000174292	17	7380534	7389774	1	protein_coding	PC	107.621	TNK1	-0.195278	0.0646222	-3.02184	0.00251245	0.0615636	-0.507703	-0.171368	0.0763424	-2.24473	0.0247857	0.320919	-0.275182	-0.174553	0.0777347	-2.24549	0.0247366	0.370947	-0.280447
ENSG00000121073	17	49700934	49709014	-1	protein_coding	PC	857.06	SLC35B1	0.106317	0.0351835	3.02179	0.00251284	0.0615636	0.276407	0.0877235	0.041725	2.10242	0.0355164	0.362691	0.127162	0.0814903	0.042413	1.92135	0.0546875	0.462903	0.10285
ENSG00000260669	14	24209646	24215987	-1	lncRNA	LNC	27.8028	AL096870.2	0.292059	0.0966662	3.02131	0.00251684	0.0615636	0.759102	0.215971	0.113478	1.9032	0.0570149	0.422382	0.26867	0.251424	0.113084	2.22334	0.026193	0.375297	0.397707
ENSG00000133302	5	94618669	94739436	1	protein_coding	PC	455.396	SLF1	0.179179	0.0593097	3.02108	0.00251876	0.0615636	0.465653	0.145	0.0704449	2.05835	0.0395563	0.376057	0.203404	0.145313	0.0718548	2.02231	0.0431441	0.42823	0.198364
ENSG00000225632	1	54285405	54287371	1	lncRNA	LNC	7.98424	AL161644.1	-0.613127	0.20296	-3.02093	0.00252001	0.0615636	-1.59327	-0.319001	0.235306	-1.35569	0.175199	NA	-0.241314	-0.315276	0.238237	-1.32337	0.185713	NA	-0.230516
ENSG00000139734	13	59665583	60163928	-1	protein_coding	PC	14.1171	DIAPH3	0.422727	0.139938	3.02082	0.0025209	0.0615636	1.09843	0.448985	0.166458	2.69729	0.00699064	NA	0.967779	0.382175	0.16585	2.30435	0.0212032	0.358784	0.639609
ENSG00000103257	16	87830023	87869507	-1	protein_coding	PC	839.987	SLC7A5	0.331736	0.109836	3.02029	0.00252532	0.0615753	0.861745	0.27937	0.130705	2.1374	0.0325655	0.352648	0.41549	0.28157	0.133292	2.11242	0.03465	0.40855	0.411175
ENSG00000143774	1	228139962	228148984	1	protein_coding	PC	18361.4	GUK1	0.281424	0.0931817	3.02016	0.0025264	0.0615753	0.730998	0.185266	0.109721	1.68852	0.0913109	0.490109	0.19258	0.150693	0.110338	1.36574	0.17202	0.633267	0.115193
ENSG00000181826	4	37590800	37686376	-1	protein_coding	PC	1889.71	RELL1	-0.228753	0.0757531	-3.01973	0.00253004	0.0616028	-0.594044	-0.202749	0.0902043	-2.24766	0.0245976	0.320795	-0.326245	-0.173733	0.0909142	-1.91096	0.0560099	0.467078	-0.217468
ENSG00000104691	8	30732247	30767006	1	protein_coding	PC	114.041	UBXN8	0.172728	0.0572176	3.01879	0.00253783	0.0616984	0.448323	0.175028	0.0678356	2.58017	0.00987504	0.25101	0.351011	0.188434	0.0686257	2.74582	0.00603595	0.248278	0.418183
ENSG00000127804	17	2405562	2511891	-1	protein_coding	PC	925.944	METTL16	-0.125577	0.0416003	-3.01865	0.002539	0.0616984	-0.325914	-0.100749	0.0494393	-2.03784	0.0415661	0.381955	-0.139161	-0.106762	0.0501454	-2.12905	0.03325	0.402065	-0.157817
ENSG00000213036	1	214482813	214483387	-1	processed_pseudogene	PSE	68.2822	AL445305.1	0.167362	0.0554712	3.01709	0.00255211	0.0617968	0.433986	0.120518	0.0655833	1.83763	0.0661171	0.439955	0.142173	0.119027	0.0666271	1.78647	0.0740232	0.502819	0.134576
ENSG00000147140	X	71283192	71301168	1	protein_coding	PC	6806.66	NONO	-0.0846491	0.0280581	-3.01692	0.00255361	0.0617968	-0.219482	-0.0527094	0.0329019	-1.60202	0.109152	0.517157	-0.0507049	-0.0508297	0.0335464	-1.51521	0.12972	0.590937	-0.0450856
ENSG00000185591	12	53380176	53416446	1	protein_coding	PC	10258.5	SP1	-0.09544	0.0316356	-3.01686	0.00255407	0.0617968	-0.247454	-0.0783381	0.0376195	-2.08238	0.0373075	0.369291	-0.111883	-0.0798234	0.0383736	-2.08017	0.0375103	0.41447	-0.113816
ENSG00000104522	8	143612618	143618048	-1	protein_coding	PC	2410.22	TSTA3	0.331321	0.109832	3.0166	0.00255626	0.0617968	0.858915	0.245189	0.13013	1.88419	0.0595397	0.427485	0.300404	0.225506	0.132456	1.7025	0.0886621	0.532516	0.237292
ENSG00000151135	12	106955719	106978778	1	protein_coding	PC	311.955	TMEM263	-0.148471	0.0492187	-3.01655	0.00255667	0.0617968	-0.384885	-0.0638381	0.0557829	-1.1444	0.252456	0.674371	-0.0381633	-0.064062	0.0567439	-1.12897	0.258912	0.718495	-0.0375946
ENSG00000150540	2	137964020	138016364	1	protein_coding	PC	896.915	HNMT	0.213546	0.0707955	3.01637	0.00255817	0.0617968	0.553526	0.125997	0.0831204	1.51584	0.12956	0.548944	0.111826	0.138914	0.0845272	1.64343	0.100294	0.553413	0.138737
ENSG00000111412	12	116710171	116738070	-1	protein_coding	PC	1575.23	C12orf49	-0.105107	0.0348529	-3.01574	0.00256353	0.0618513	-0.27235	-0.125684	0.0413621	-3.03862	0.00237663	0.147668	-0.329799	-0.12987	0.0420854	-3.08585	0.00202969	0.159412	-0.349683
ENSG00000169925	9	134030305	134068535	-1	protein_coding	PC	1871.1	BRD3	-0.108537	0.0359929	-3.01551	0.00256547	0.0618513	-0.281201	-0.0428168	0.0410742	-1.04243	0.297214	0.710403	-0.0225615	-0.0512936	0.0415395	-1.23482	0.216899	0.680272	-0.0340458
ENSG00000235162	12	105235290	105396097	1	protein_coding	PC	916.75	C12orf75	0.270577	0.0897589	3.01448	0.00257417	0.0619308	0.700621	0.238918	0.106873	2.23554	0.0253819	0.323833	0.381188	0.253122	0.108799	2.3265	0.0199918	0.353886	0.430091
ENSG00000115760	2	32357028	32618899	1	protein_coding	PC	4133.58	BIRC6	-0.090443	0.0300039	-3.01437	0.0025751	0.0619308	-0.234176	-0.0675464	0.0354619	-1.90476	0.056811	0.421922	-0.0841336	-0.0665165	0.0361683	-1.83908	0.0659032	0.48882	-0.0785622
ENSG00000205056	12	92466451	92492091	1	lncRNA	LNC	93.223	LINC02397	-0.391801	0.129984	-3.01423	0.00257635	0.0619308	-1.01437	-0.439775	0.154234	-2.85136	0.00435333	0.184708	-1.03839	-0.422661	0.156185	-2.70616	0.00680671	0.254724	-0.915932
ENSG00000234184	1	80535755	80646791	1	lncRNA	LNC	40.0206	LINC01781	-0.520106	0.172598	-3.0134	0.00258341	0.0619796	-1.34593	-0.282851	0.201215	-1.40571	0.159809	0.58941	-0.225262	-0.260857	0.20445	-1.2759	0.201992	0.66673	-0.181209
ENSG00000144802	3	101827991	101861022	1	protein_coding	PC	262.974	NFKBIZ	0.257193	0.0853501	3.01339	0.00258343	0.0619796	0.665566	0.27795	0.101805	2.73021	0.00632942	0.214283	0.611111	0.252033	0.102851	2.45047	0.0142668	0.318499	0.46517
ENSG00000178596	1	94302038	94303022	1	processed_pseudogene	PSE	19.9598	GAPDHP29	0.365888	0.121442	3.01286	0.00258802	0.0620291	0.946564	0.34391	0.146011	2.35537	0.0185041	0.301563	0.595904	0.361848	0.147951	2.44573	0.0144557	0.319735	0.665786
ENSG00000130731	16	634427	636366	-1	protein_coding	PC	461.845	METTL26	0.113607	0.0377172	3.01207	0.00259476	0.0621299	0.293776	0.0808934	0.0444861	1.8184	0.0690033	0.446826	0.0939278	0.0773309	0.0452706	1.70819	0.0876004	0.528533	0.081777
ENSG00000223855	7	520391	525238	1	lncRNA	LNC	100.976	AC147651.1	0.332275	0.110329	3.01166	0.00259819	0.0621513	0.859039	0.264494	0.131241	2.01533	0.0438698	0.388537	0.35914	0.262565	0.133824	1.96201	0.0497611	0.448845	0.342152
ENSG00000064651	5	128083766	128189677	1	protein_coding	PC	189.653	SLC12A2	-0.155983	0.0518212	-3.01002	0.0026123	0.0624278	-0.4029	-0.119407	0.061379	-1.9454	0.0517266	0.407992	-0.153591	-0.119422	0.0623946	-1.91398	0.0556223	0.465426	-0.149845
ENSG00000224177	2	11391810	11403080	1	lncRNA	LNC	218.109	LINC00570	0.470308	0.15631	3.00882	0.00262268	0.062596	1.21399	0.450803	0.186332	2.41936	0.015548	0.284956	0.815199	0.419912	0.189606	2.21465	0.0267838	0.376158	0.660156
ENSG00000215319	X	9818239	9819469	-1	processed_pseudogene	PSE	99.7855	EIF5P1	0.164286	0.0546083	3.00844	0.0026259	0.062596	0.423977	0.157463	0.064987	2.423	0.0153931	0.284218	0.28543	0.157688	0.0661055	2.3854	0.0170605	0.339718	0.278794
ENSG00000217776	6	87070156	87070461	-1	processed_pseudogene	PSE	21.2264	AL138827.1	0.388531	0.129152	3.00832	0.002627	0.062596	1.00262	0.238227	0.152015	1.56713	0.117085	0.530064	0.221908	0.212693	0.153909	1.38194	0.166991	0.627997	0.165328
ENSG00000240311	16	3496201	3496768	1	processed_pseudogene	PSE	67.2286	AC004224.1	-0.317755	0.105678	-3.00683	0.00263984	0.0628409	-0.819307	-0.207558	0.124432	-1.66804	0.0953082	0.49551	-0.211889	-0.201411	0.126532	-1.59178	0.111435	0.565337	-0.191941
ENSG00000168522	8	43034194	43085788	1	protein_coding	PC	1609.27	FNTA	0.0754185	0.0250883	3.00612	0.00264608	0.0629284	0.194383	0.0718929	0.0298726	2.40665	0.0160996	0.287722	0.128917	0.0670863	0.0303052	2.21369	0.0268501	0.376416	0.105396
ENSG00000234335	10	32102522	32103293	-1	processed_pseudogene	PSE	341.536	RPS4XP11	-0.151332	0.0503501	-3.00559	0.00265067	0.0629765	-0.389928	-0.131094	0.0598332	-2.19099	0.0284526	0.335637	-0.202655	-0.132467	0.0608564	-2.17672	0.0295017	0.388433	-0.202695
ENSG00000149599	20	31847637	31870747	-1	protein_coding	PC	19.8425	DUSP15	0.424871	0.141385	3.00507	0.0026552	0.0630231	1.09443	0.313042	0.166864	1.87604	0.0606502	0.428703	0.381025	0.299789	0.169703	1.76655	0.0773034	0.507662	0.333306
ENSG00000130812	19	10092338	10102796	-1	protein_coding	PC	20.644	ANGPTL6	-0.298886	0.0995213	-3.00324	0.0026712	0.0633291	-0.769122	-0.284619	0.117119	-2.43018	0.0150914	0.28412	-0.518369	-0.290004	0.119149	-2.43395	0.0149349	0.321891	-0.529489
ENSG00000093000	22	45163925	45188017	1	protein_coding	PC	5840.35	NUP50	-0.111314	0.0370678	-3.00298	0.00267351	0.0633291	-0.286401	-0.0707289	0.043579	-1.623	0.104589	0.508501	-0.0693508	-0.0621403	0.0440925	-1.40931	0.158742	0.617673	-0.0496692
ENSG00000137509	11	82822936	82970584	-1	protein_coding	PC	5076.97	PRCP	0.11708	0.0390056	3.00162	0.0026855	0.0633291	0.30101	0.0999568	0.0464516	2.15185	0.0314092	0.346537	0.150229	0.112467	0.0467726	2.40455	0.0161923	0.332247	0.201394
ENSG00000176225	18	70003031	70205726	-1	protein_coding	PC	246.977	RTTN	-0.121045	0.0403307	-3.0013	0.00268828	0.0633291	-0.311148	-0.0803073	0.0475141	-1.69018	0.0909941	0.489546	-0.0835988	-0.0781617	0.0482472	-1.62003	0.105227	0.557236	-0.0764323
ENSG00000170370	10	117542445	117549546	1	protein_coding	PC	66.6268	EMX2	0.428567	0.142794	3.00129	0.00268841	0.0633291	1.10163	0.369547	0.17045	2.16807	0.0301533	0.34087	0.561957	0.299709	0.169677	1.76635	0.077338	0.507662	0.333158
ENSG00000219758	6	113839279	113839621	1	processed_pseudogene	PSE	23.6471	FO393415.2	0.401963	0.133932	3.00124	0.00268885	0.0633291	1.03322	0.348821	0.160068	2.1792	0.0293168	0.338423	0.534702	0.311304	0.164223	1.89562	0.0580106	0.472235	0.384925
ENSG00000084093	4	56907876	56966678	1	protein_coding	PC	1411.53	REST	-0.118257	0.0394087	-3.00078	0.0026929	0.0633291	-0.303894	-0.0834769	0.0464584	-1.79681	0.0723661	0.456559	-0.0952025	-0.0825197	0.0473683	-1.74209	0.0814934	0.514838	-0.0898538
ENSG00000255857	12	120201291	120213231	1	lncRNA	LNC	32.8454	PXN-AS1	-0.234176	0.0780388	-3.00076	0.00269307	0.0633291	-0.601774	-0.184538	0.091246	-2.02242	0.0431331	0.386459	-0.251929	-0.172318	0.092605	-1.86079	0.0627743	0.481782	-0.207164
ENSG00000151923	10	119571802	119597029	-1	protein_coding	PC	3115.72	TIAL1	0.0861453	0.0287081	3.00073	0.00269332	0.0633291	0.221368	0.0928106	0.034204	2.71345	0.00665875	0.218349	0.202012	0.0870613	0.0347252	2.50715	0.012171	0.301075	0.166694
ENSG00000163512	3	28315003	28349050	-1	protein_coding	PC	504.263	AZI2	0.135595	0.0451937	3.00032	0.00269697	0.0633291	0.348361	0.139853	0.0534865	2.61474	0.00892963	0.244487	0.286582	0.152661	0.0540878	2.82247	0.00476547	0.228174	0.354463
ENSG00000227376	11	77734475	77735026	-1	processed_pseudogene	PSE	5227.59	FTH1P16	0.159186	0.0530596	3.00013	0.00269864	0.0633291	0.408925	0.143371	0.0632844	2.2655	0.0234817	0.316252	0.23359	0.155652	0.0641128	2.42778	0.0151916	0.322788	0.283037
ENSG00000017483	X	48458537	48470260	-1	protein_coding	PC	4881.36	SLC38A5	0.394726	0.131575	3	0.00269975	0.0633291	1.01392	0.344527	0.156705	2.19857	0.0279084	0.335227	0.535487	0.290108	0.155731	1.86287	0.0624799	0.480289	0.349365
ENSG00000072163	2	127638381	127681786	-1	protein_coding	PC	666.358	LIMS2	-0.312439	0.104154	-2.99979	0.00270167	0.0633291	-0.802457	-0.260032	0.123819	-2.1001	0.0357199	0.3634	-0.376289	-0.269329	0.126004	-2.13746	0.0325608	0.397807	-0.400575
ENSG00000089220	12	118136124	118145584	1	protein_coding	PC	1945.65	PEBP1	-0.138309	0.0461128	-2.99937	0.00270535	0.063349	-0.355148	-0.12677	0.0545003	-2.32604	0.0200164	0.304095	-0.215333	-0.11958	0.0553745	-2.15949	0.0308125	0.390684	-0.180719
ENSG00000117318	1	23557926	23559501	-1	protein_coding	PC	175.604	ID3	-0.344775	0.114959	-2.99911	0.00270769	0.063349	-0.885176	-0.401126	0.136731	-2.93368	0.00334966	0.167902	-0.992787	-0.396414	0.139199	-2.84782	0.00440203	0.222109	-0.934089
ENSG00000268555	19	21569738	21587322	-1	lncRNA	LNC	398.278	AC123912.4	0.681216	0.224668	3.03211	0.00242852	0.0604774	1.78115	0.629525	0.26784	2.35038	0.0187542	0.301895	1.08713	0.632593	0.273054	2.31674	0.0205181	0.355222	1.06773
ENSG00000146918	7	158631169	158704804	-1	protein_coding	PC	222.251	NCAPG2	0.400044	0.133419	2.9984	0.00271402	0.0633762	1.02667	0.258419	0.156948	1.64653	0.0996549	0.500122	0.258807	0.229522	0.159481	1.43918	0.150099	0.608332	0.18904
ENSG00000178741	15	74919791	74938083	-1	protein_coding	PC	1024.51	COX5A	0.130026	0.0433734	2.99783	0.00271905	0.0634333	0.333593	0.107874	0.0515373	2.09312	0.0363385	0.366772	0.155299	0.0992521	0.0523507	1.89591	0.0579722	0.472092	0.122753
ENSG00000179409	17	744421	753999	-1	protein_coding	PC	486.86	GEMIN4	-0.113064	0.0377383	-2.996	0.00273543	0.0637549	-0.289781	-0.0484028	0.0430643	-1.12397	0.261028	0.681666	-0.028234	-0.0469343	0.0438083	-1.07136	0.284009	0.734175	-0.0256575
ENSG00000236801	9	70217195	70217668	1	processed_pseudogene	PSE	560.537	RPL24P8	0.190407	0.0635805	2.99474	0.00274678	0.063949	0.487666	0.121812	0.0749064	1.62618	0.103911	0.507887	0.119782	0.114303	0.0761818	1.5004	0.13351	0.593464	0.0999565
ENSG00000196576	22	50274979	50307646	-1	protein_coding	PC	5844.81	PLXNB2	0.18055	0.0602939	2.9945	0.00274898	0.063949	0.462357	0.166818	0.0718896	2.32048	0.020315	0.305853	0.282287	0.172983	0.0732691	2.36092	0.0182295	0.346176	0.300856
ENSG00000181450	1	227563543	227677443	1	protein_coding	PC	142.1	ZNF678	-0.145129	0.0484746	-2.99392	0.00275415	0.0639511	-0.371532	-0.136594	0.0574281	-2.37853	0.017382	0.294553	-0.240392	-0.135386	0.058259	-2.32387	0.0201327	0.353886	-0.229628
ENSG00000185340	22	29306582	29312785	1	protein_coding	PC	910.48	GAS2L1	0.290983	0.0971917	2.99391	0.00275429	0.0639511	0.744914	0.230429	0.115493	1.99518	0.0460238	0.396128	0.308087	0.224547	0.117766	1.90673	0.0565561	0.467554	0.280126
ENSG00000279175	22	44102779	44116232	1	lncRNA	LNC	49.0628	AL033543.1	0.381141	0.127327	2.99341	0.00275878	0.0639949	0.975448	0.262347	0.150384	1.74452	0.0810687	0.471657	0.286259	0.236676	0.152857	1.54835	0.121539	0.579493	0.216626
ENSG00000134375	1	201955503	201970664	1	protein_coding	PC	514.112	TIMM17A	0.0920828	0.0307656	2.99304	0.00276212	0.0640117	0.235618	0.116323	0.0361846	3.21471	0.00130578	0.117776	0.33549	0.100992	0.0358063	2.8205	0.00479487	0.228502	0.234222
ENSG00000180185	16	1826941	1840207	1	protein_coding	PC	236.825	FAHD1	0.214047	0.0715257	2.99258	0.00276626	0.0640472	0.547554	0.154224	0.084425	1.82675	0.0677368	0.444252	0.180314	0.12697	0.0849369	1.49487	0.134948	0.595763	0.110442
ENSG00000133131	X	106813871	107000212	-1	protein_coding	PC	177.072	MORC4	-0.166102	0.0555214	-2.99167	0.00277455	0.0641176	-0.42469	-0.216349	0.0652584	-3.31527	0.00091555	0.101509	-0.657337	-0.220033	0.0662903	-3.31923	0.000902654	0.12134	-0.669886
ENSG00000260231	7	140177184	140179640	1	lncRNA	LNC	379.066	KDM7A-DT	0.281703	0.09417	2.99143	0.00277676	0.0641176	0.720162	0.164896	0.110511	1.49212	0.135667	0.557824	0.143052	0.190043	0.112138	1.69473	0.090126	0.535176	0.198624
ENSG00000119632	14	94127779	94130253	-1	protein_coding	PC	582.227	IFI27L2	0.195857	0.0654849	2.99087	0.00278188	0.0641176	0.500543	0.155565	0.0775828	2.00515	0.0449474	0.391855	0.209592	0.158901	0.0791118	2.00856	0.0445835	0.430598	0.214648
ENSG00000274752	7	142560423	142560931	1	TR_V_gene	PC	86.8244	TRBV12-3	-0.304813	0.101921	-2.99069	0.00278351	0.0641176	-0.778922	-0.222193	0.118944	-1.86805	0.0617557	0.430484	-0.268703	-0.204372	0.12015	-1.70098	0.0889471	0.533411	-0.214768
ENSG00000213585	5	133971871	134004975	-1	protein_coding	PC	926.977	VDAC1	0.0948488	0.0317194	2.99025	0.0027875	0.0641176	0.242318	0.0783288	0.0376155	2.08235	0.0373104	0.369291	0.111867	0.0768149	0.0383452	2.00325	0.0451509	0.431981	0.103342
ENSG00000202441	6	33199601	33199696	1	misc_RNA	SNC	14.3619	RNY4P10	0.372559	0.124599	2.99007	0.00278909	0.0641176	0.951716	0.228954	0.144577	1.58361	0.113282	NA	0.216553	0.190324	0.145239	1.31042	0.190054	0.653648	0.137247
ENSG00000213235	12	16990670	16992083	1	processed_pseudogene	PSE	947.519	EEF1A1P16	-0.145135	0.04854	-2.99002	0.00278962	0.0641176	-0.370742	-0.0924264	0.0570064	-1.62133	0.104946	0.508823	-0.0904885	-0.0932544	0.058093	-1.60526	0.108436	0.561126	-0.0899742
ENSG00000110693	11	15966449	16739591	-1	protein_coding	PC	119.814	SOX6	0.408851	0.136742	2.98995	0.00279022	0.0641176	1.04435	0.181471	0.158112	1.14773	0.251079	0.673256	0.108917	0.187317	0.161178	1.16218	0.245162	0.707625	0.114366
ENSG00000219200	17	7012417	7014532	1	protein_coding	PC	342.295	RNASEK	0.153488	0.0513468	2.98925	0.00279665	0.0641703	0.391912	0.0730986	0.0590332	1.23826	0.215619	0.645919	0.0487066	0.0601564	0.05963	1.00883	0.313057	0.752645	0.0303414
ENSG00000161057	7	103344254	103369395	1	protein_coding	PC	1410.19	PSMC2	0.0846975	0.0283356	2.98908	0.00279817	0.0641703	0.216243	0.048218	0.0329438	1.46365	0.143291	0.565756	0.0406855	0.0436618	0.033501	1.3033	0.192473	0.656482	0.0312456
MSTRG.3022	11	5292398	5293687	1	novel_gene	NOVEL	1594.29	MSTRG.3022	0.357751	0.119696	2.98884	0.00280037	0.0641703	0.913262	0.21476	0.140148	1.53238	0.125428	0.542174	0.193629	0.1831	0.142188	1.28773	0.197841	0.662165	0.128844
ENSG00000156639	6	37819727	38154624	1	protein_coding	PC	6041.7	ZFAND3	0.0884308	0.0295914	2.9884	0.00280445	0.0642037	0.225689	0.0591316	0.0348724	1.69565	0.0899514	0.48904	0.0618512	0.0595496	0.0355809	1.67364	0.0942015	0.542387	0.0610944
ENSG00000166126	14	102922656	102933596	1	protein_coding	PC	35.0723	AMN	-0.272528	0.0913452	-2.98349	0.0028498	0.0650893	-0.693633	-0.254488	0.107267	-2.37247	0.0176698	0.296254	-0.446059	-0.273374	0.108239	-2.52564	0.0115486	0.297846	-0.529654
ENSG00000130702	20	62307955	62367312	-1	protein_coding	PC	131.828	LAMA5	-0.249439	0.0836097	-2.98338	0.00285086	0.0650893	-0.634829	-0.347998	0.0977613	-3.55967	0.000371321	0.0768252	-1.19372	-0.362889	0.0992825	-3.65511	0.000257069	0.0715381	-1.30275
ENSG00000122432	1	84506300	84566194	1	protein_coding	PC	95.7711	SPATA1	0.285724	0.0957738	2.98332	0.00285138	0.0650893	0.727152	0.201208	0.113183	1.77772	0.075449	0.463318	0.225825	0.184372	0.115008	1.60313	0.108905	0.56221	0.177541
ENSG00000090615	12	132768914	132829078	-1	protein_coding	PC	2009.31	GOLGA3	-0.134203	0.0449881	-2.98307	0.00285375	0.0650893	-0.34149	-0.105875	0.0534081	-1.98237	0.0474381	0.399258	-0.140164	-0.100695	0.0543844	-1.85153	0.0640927	0.485077	-0.120148
ENSG00000180992	6	44113451	44127452	-1	protein_coding	PC	317.729	MRPL14	0.156451	0.0524624	2.98215	0.00286232	0.0652242	0.397898	0.0862127	0.0609823	1.41373	0.15744	0.58621	0.0692188	0.0898682	0.0620727	1.44779	0.147676	0.60684	0.0746525
ENSG00000029534	8	41653220	41896762	-1	protein_coding	PC	1628.63	ANK1	0.382059	0.128159	2.98115	0.00287171	0.0653773	0.971142	0.266178	0.151579	1.75603	0.0790825	0.469975	0.293307	0.257956	0.154533	1.66926	0.0950657	0.543362	0.263625
ENSG00000227663	20	2075555	2075822	1	processed_pseudogene	PSE	105.116	RPL7P2	-0.202274	0.0678606	-2.98073	0.0028756	0.0654053	-0.514034	-0.177547	0.0802555	-2.21227	0.0269482	0.331387	-0.278654	-0.175408	0.081408	-2.15467	0.0311873	0.392295	-0.264168
ENSG00000226677	14	34939324	34940332	1	processed_pseudogene	PSE	125.971	IGBP1P1	0.171211	0.057469	2.97919	0.00289011	0.0656743	0.43472	0.15805	0.0682134	2.31699	0.0205041	0.30652	0.266813	0.168175	0.0691581	2.43175	0.015026	0.321891	0.30661
ENSG00000170296	17	7240008	7242449	-1	protein_coding	PC	74.3287	GABARAP	0.170975	0.0574163	2.97781	0.00290319	0.0658473	0.433784	0.136748	0.0675821	2.02343	0.0430287	0.386405	0.18683	0.133174	0.068839	1.93457	0.053043	0.459313	0.169846
ENSG00000034053	15	28884483	29118315	1	protein_coding	PC	955.085	APBA2	-0.281576	0.0945714	-2.97739	0.00290713	0.0658473	-0.714227	-0.15003	0.109838	-1.36592	0.171963	0.604038	-0.114708	-0.168611	0.111343	-1.51434	0.12994	0.591236	-0.149432
ENSG00000096080	6	43671303	43687791	-1	protein_coding	PC	162.944	MRPS18A	0.139243	0.0467718	2.97708	0.00291008	0.0658473	0.353134	0.161196	0.0552811	2.91593	0.00354634	0.173589	0.394965	0.17539	0.0555369	3.15809	0.00158808	0.150815	0.49094
ENSG00000225434	9	72305367	72356721	1	lncRNA	LNC	103.573	LINC01504	0.246194	0.082714	2.97645	0.00291606	0.0658473	0.624152	0.175686	0.0975835	1.80037	0.0718023	0.455149	0.200961	0.149348	0.0980425	1.5233	0.127685	0.588336	0.133496
ENSG00000049759	18	58044226	58401540	1	protein_coding	PC	339.592	NEDD4L	0.319623	0.107388	2.97635	0.00291705	0.0658473	0.810263	0.154419	0.124627	1.23905	0.215327	0.645919	0.102982	0.151019	0.127088	1.18831	0.234712	0.698711	0.0950616
ENSG00000236852	X	62779250	62780326	1	processed_pseudogene	PSE	69.5663	BX322784.1	0.169077	0.0568102	2.97617	0.00291873	0.0658473	0.428577	0.167272	0.0672616	2.48689	0.0128865	0.267982	0.316121	0.156511	0.0679982	2.3017	0.0213522	0.358784	0.261461
ENSG00000162073	16	2969270	2973484	1	protein_coding	PC	104.471	PAQR4	0.209163	0.0702802	2.97614	0.00291905	0.0658473	0.530179	0.213077	0.083558	2.55005	0.0107707	0.255114	0.419283	0.200057	0.084985	2.35403	0.0185713	0.347681	0.34633
ENSG00000135451	12	49323236	49331731	1	protein_coding	PC	49.6462	TROAP	0.296216	0.0995311	2.97612	0.00291921	0.0658473	0.75083	0.34462	0.117881	2.92347	0.00346156	0.17027	0.848017	0.327971	0.119967	2.73383	0.00626018	0.252501	0.722655
ENSG00000001036	6	143494812	143511720	-1	protein_coding	PC	455.127	FUCA2	0.137262	0.0461378	2.97504	0.00292947	0.0660182	0.347714	0.116895	0.054823	2.13222	0.0329885	0.354415	0.173196	0.0986736	0.0551162	1.79028	0.0734085	0.502557	0.111921
ENSG00000226948	20	4627758	4685148	-1	transcribed_processed_pseudogene	PSE	269.108	RPS4XP2	-0.154843	0.0520655	-2.974	0.00293946	0.0661825	-0.392021	-0.138481	0.0621395	-2.22855	0.0258437	0.326405	-0.219859	-0.142852	0.0631151	-2.26335	0.0236142	0.366665	-0.232395
ENSG00000186407	17	74609885	74623738	-1	protein_coding	PC	3935.44	CD300E	0.22322	0.075089	2.97274	0.00295154	0.0663818	0.564736	0.215348	0.0895835	2.40389	0.0162218	0.288367	0.385452	0.237876	0.090485	2.6289	0.00856627	0.268645	0.491738
ENSG00000168280	2	148875227	149026759	1	protein_coding	PC	107.078	KIF5C	-0.252737	0.0850286	-2.97237	0.00295506	0.0663818	-0.639281	-0.25765	0.100913	-2.55319	0.0106743	0.25442	-0.507999	-0.249728	0.102461	-2.4373	0.0147972	0.321643	-0.456957
ENSG00000168329	3	39263494	39281735	-1	protein_coding	PC	9745.72	CX3CR1	0.254652	0.0856794	2.97215	0.00295724	0.0663818	0.644044	0.172979	0.101065	1.71156	0.0869776	0.484607	0.18346	0.146839	0.102353	1.43462	0.151394	0.609498	0.120392
ENSG00000164611	5	160421855	160428739	1	protein_coding	PC	94.9806	PTTG1	0.278754	0.093802	2.97173	0.00296126	0.0663818	0.704837	0.303845	0.111416	2.72712	0.0063889	0.214772	0.666811	0.28844	0.113448	2.54248	0.011007	0.296157	0.56486
ENSG00000140374	15	76215353	76311472	-1	protein_coding	PC	1739.26	ETFA	0.137336	0.0462152	2.97167	0.00296186	0.0663818	0.347246	0.102051	0.0547599	1.86361	0.0623772	0.431969	0.122969	0.114583	0.0553134	2.07153	0.0383094	0.416849	0.162329
ENSG00000142733	1	27354067	27366961	-1	protein_coding	PC	572.57	MAP3K6	0.152558	0.0513451	2.97123	0.00296612	0.0664166	0.385638	0.127603	0.0609881	2.09226	0.0364156	0.366772	0.183584	0.135072	0.0620994	2.17509	0.0296233	0.388618	0.206439
ENSG00000122958	10	69123512	69174412	1	protein_coding	PC	1155.28	VPS26A	0.0886563	0.0298422	2.97084	0.00296989	0.0664405	0.224057	0.0638135	0.0352668	1.80945	0.0703814	0.451341	0.0735478	0.0762231	0.0351336	2.16952	0.0300429	0.389739	0.116031
ENSG00000213770	10	27349717	27350290	-1	processed_pseudogene	PSE	94.6647	FAM210CP	0.555184	0.186905	2.97041	0.00297405	0.0664728	1.40276	0.491458	0.222672	2.20709	0.0273075	0.332507	0.768502	0.456902	0.224757	2.03288	0.042065	0.425158	0.628734
ENSG00000124177	20	41402083	41618384	-1	protein_coding	PC	1225.99	CHD6	-0.141899	0.0477837	-2.96962	0.0029817	0.0665712	-0.358372	-0.149124	0.0570216	-2.61522	0.008917	0.244487	-0.305672	-0.160342	0.0575432	-2.78646	0.00532871	0.235293	-0.364517
ENSG00000171703	20	64049836	64072347	1	protein_coding	PC	362.552	TCEA2	-0.120488	0.0405779	-2.96931	0.00298472	0.0665712	-0.304244	-0.124691	0.048342	-2.57935	0.00989866	0.25101	-0.249933	-0.129189	0.0491721	-2.62729	0.0086069	0.268709	-0.266796
ENSG00000101624	18	12661833	12702777	-1	protein_coding	PC	93.3637	CEP76	-0.182936	0.0616129	-2.96911	0.0029866	0.0665712	-0.46188	-0.0833262	0.070999	-1.17363	0.240545	0.666873	-0.0515626	-0.091237	0.0720837	-1.26571	0.205617	0.670315	-0.0626743
ENSG00000005882	17	50094737	50112152	1	protein_coding	PC	853.164	PDK2	0.160935	0.0542233	2.96799	0.0029975	0.0667535	0.406077	0.107257	0.0639305	1.67771	0.093403	0.494129	0.110436	0.121287	0.0646998	1.87462	0.060845	0.477314	0.147458
ENSG00000286067	12	120218070	120222668	1	lncRNA	LNC	1395.66	AC004263.2	0.176087	0.0593344	2.96771	0.00300029	0.0667551	0.444239	0.174728	0.070774	2.46882	0.0135559	0.272326	0.32637	0.170084	0.0721352	2.35785	0.018381	0.347073	0.295203
ENSG00000026751	1	160739057	160754821	1	protein_coding	PC	2106.27	SLAMF7	0.279171	0.0941114	2.96639	0.00301321	0.0669818	0.703781	0.153089	0.109802	1.39423	0.163249	0.592532	0.120504	0.168005	0.111739	1.50355	0.132698	0.593185	0.147363
ENSG00000213906	14	24305734	24312053	1	protein_coding	PC	56.7341	LTB4R2	0.255869	0.0862705	2.96589	0.00301807	0.0670291	0.644859	0.176795	0.100249	1.76357	0.0778047	0.467084	0.196065	0.165958	0.101812	1.63004	0.103093	0.555827	0.163762
ENSG00000279452	19	2949035	2950644	1	TEC	LNC	18.5219	AC006277.1	-0.305495	0.103032	-2.96506	0.00302627	0.0670433	-0.769569	-0.23327	0.119593	-1.95052	0.0511137	0.406902	-0.301259	-0.265096	0.119362	-2.22094	0.026355	0.375297	-0.418622
ENSG00000104660	8	30095408	30177208	1	protein_coding	PC	2802.78	LEPROTL1	-0.139921	0.0471905	-2.96502	0.0030266	0.0670433	-0.352467	-0.0666219	0.0545096	-1.22221	0.22163	0.650851	-0.0435955	-0.0623474	0.0555042	-1.12329	0.261314	0.720363	-0.0363384
ENSG00000227339	3	31452832	31455894	1	processed_pseudogene	PSE	120.095	THRAP3P1	-0.184109	0.0620942	-2.96499	0.00302692	0.0670433	-0.46377	-0.124271	0.0724627	-1.71496	0.0863523	0.483328	-0.13219	-0.134364	0.0734569	-1.82916	0.0673756	0.491637	-0.157408
ENSG00000159167	8	23841929	23854806	-1	protein_coding	PC	47.6014	STC1	0.328484	0.110806	2.96448	0.00303193	0.0670651	0.827215	0.2859	0.132033	2.16537	0.0303591	0.34087	0.433914	0.256744	0.133891	1.91756	0.0551671	0.464472	0.323066
ENSG00000249245	4	145624159	145626035	-1	processed_pseudogene	PSE	729.129	NCOA4P3	0.206987	0.0698382	2.96381	0.00303852	0.0670651	0.521057	0.250602	0.0830466	3.01761	0.00254776	0.150701	0.650023	0.257224	0.0845725	3.04146	0.00235433	0.168457	0.676019
ENSG00000278238	13	52454775	52455331	-1	lncRNA	LNC	15.2621	AL359513.1	0.551504	0.186088	2.96367	0.00303996	0.0670651	1.38821	0.35464	0.218343	1.62424	0.104326	NA	0.348118	0.36316	0.222882	1.62938	0.103232	0.555911	0.358143
ENSG00000169926	15	31326835	31435665	1	protein_coding	PC	16495.8	KLF13	-0.0962712	0.0324854	-2.96352	0.00304144	0.0670651	-0.242307	-0.0612486	0.0381751	-1.60441	0.108623	0.516211	-0.0590484	-0.0619049	0.038952	-1.58926	0.112001	0.56626	-0.0588577
ENSG00000165914	14	90524564	90816479	-1	protein_coding	PC	421.164	TTC7B	0.225767	0.0761824	2.9635	0.00304158	0.0670651	0.568233	0.187817	0.0906464	2.07197	0.0382682	0.371912	0.266167	0.198976	0.0922379	2.1572	0.0309899	0.390684	0.300211
ENSG00000109762	4	185204237	185370185	1	protein_coding	PC	178.913	SNX25	-0.211463	0.0713889	-2.96213	0.00305521	0.0673053	-0.531821	-0.240513	0.084683	-2.84016	0.00450914	0.186346	-0.564221	-0.243531	0.0862511	-2.82351	0.00475006	0.228174	-0.565796
ENSG00000174498	15	65327127	65378002	-1	protein_coding	PC	9.68731	IGDCC3	0.378512	0.127825	2.96117	0.0030647	0.0674232	0.951433	0.419735	0.152712	2.74854	0.00598618	NA	0.933008	0.468774	0.154244	3.03916	0.00237237	NA	1.23045
ENSG00000115325	2	74549026	74557554	1	protein_coding	PC	1932.33	DOK1	0.0906992	0.0306318	2.96094	0.00306697	0.0674232	0.227953	0.0693827	0.036243	1.91438	0.0555721	0.419954	0.0870852	0.0623881	0.0367472	1.69777	0.0895518	0.533876	0.0653781
ENSG00000266274	17	30959564	30959850	1	misc_RNA	SNC	22.0963	RN7SL138P	0.349243	0.117957	2.96076	0.00306882	0.0674232	0.877657	0.28871	0.139081	2.07584	0.0379083	0.371912	0.410334	0.279859	0.141681	1.97527	0.0482372	0.444301	0.368468
ENSG00000103485	16	29663279	29698699	1	protein_coding	PC	82.866	QPRT	0.203541	0.0687772	2.95943	0.0030821	0.0675712	0.511123	0.186809	0.08208	2.27594	0.0228499	0.315761	0.306575	0.186656	0.0833613	2.23913	0.0251476	0.372647	0.298558
ENSG00000165458	11	72223701	72239147	1	protein_coding	PC	6277.21	INPPL1	0.0968702	0.032736	2.95913	0.0030851	0.0675712	0.243215	0.123318	0.0387284	3.18417	0.00145171	0.121909	0.34999	0.120576	0.0394853	3.05369	0.00226043	0.164797	0.319021
ENSG00000174501	2	95836919	95991831	-1	protein_coding	PC	53.022	ANKRD36C	0.213688	0.0722216	2.95878	0.00308858	0.0675712	0.536408	0.211024	0.0852714	2.47473	0.0133335	0.271644	0.395682	0.212343	0.0865259	2.4541	0.0141238	0.318499	0.392845
ENSG00000170485	2	100820139	100996829	1	protein_coding	PC	32.8038	NPAS2	-0.399877	0.135154	-2.95868	0.00308956	0.0675712	-1.00373	-0.0633864	0.149214	-0.4248	0.670982	0.908043	-0.0109842	-0.0661504	0.152149	-0.434775	0.663726	0.91198	-0.0117755
ENSG00000286186	18	79460378	79465843	-1	lncRNA	LNC	19.3872	AC018445.5	-0.434328	0.121175	-3.58429	0.000337992	0.0221321	-1.50759	-0.516187	0.141769	-3.64105	0.000271534	0.0656672	-1.84081	-0.502362	0.144034	-3.48781	0.000486998	0.0980127	-1.66406
ENSG00000166797	15	64072565	64093857	-1	protein_coding	PC	879.936	CIAO2A	0.118547	0.0400708	2.95843	0.00309209	0.0675712	0.297523	0.0866228	0.0471291	1.83799	0.0660638	0.439746	0.102218	0.0729296	0.0474202	1.53794	0.124062	0.583209	0.0661005
ENSG00000147130	X	71239624	71255146	-1	protein_coding	PC	895.915	ZMYM3	-0.0764229	0.0258351	-2.9581	0.00309541	0.0675835	-0.191767	-0.0902912	0.0305881	-2.95184	0.00315889	0.161377	-0.22577	-0.101628	0.0301291	-3.37309	0.000743291	0.116351	-0.317978
ENSG00000081479	2	169127109	169362534	-1	protein_coding	PC	14.4629	LRP2	0.337247	0.114083	2.95616	0.003115	0.0679509	0.845323	0.315975	0.135984	2.32361	0.0201463	NA	0.535831	0.294691	0.138122	2.13356	0.032879	0.39996	0.437051
ENSG00000196517	1	43991500	44031467	-1	protein_coding	PC	129.71	SLC6A9	0.473998	0.160366	2.95573	0.00311931	0.0679842	1.18781	0.311891	0.189236	1.64815	0.0993209	0.500068	0.312814	0.311654	0.192955	1.61516	0.106275	0.557932	0.303416
ENSG00000090674	19	7522624	7534009	1	protein_coding	PC	2133.12	MCOLN1	0.194413	0.0658092	2.95419	0.00313492	0.0682218	0.486765	0.149685	0.0781064	1.91642	0.0553115	0.41936	0.188181	0.149249	0.0796665	1.87342	0.0610098	0.477314	0.181278
ENSG00000226360	3	61742455	61743106	-1	processed_pseudogene	PSE	1784.75	RPL10AP6	-0.166335	0.0563064	-2.95411	0.00313577	0.0682218	-0.416446	-0.110678	0.0664134	-1.6665	0.095614	0.49551	-0.112834	-0.103866	0.0675893	-1.53672	0.124363	0.583313	-0.0940304
ENSG00000224861	14	66012830	66013789	-1	processed_pseudogene	PSE	1861.13	YBX1P1	0.261725	0.0886307	2.95299	0.00314717	0.0684091	0.654857	0.230097	0.105608	2.17878	0.0293477	0.338423	0.352606	0.187383	0.104763	1.78863	0.0736736	0.502557	0.212247
ENSG00000158615	1	204403381	204411817	-1	protein_coding	PC	3792.24	PPP1R15B	-0.0841504	0.0285034	-2.95229	0.00315425	0.0684189	-0.210469	-0.0566332	0.0334702	-1.69205	0.0906373	0.489546	-0.059051	-0.0552096	0.0341237	-1.61792	0.105679	0.557401	-0.0538852
ENSG00000204613	6	30151943	30161211	-1	protein_coding	PC	208.741	TRIM10	0.381982	0.129392	2.95214	0.0031558	0.0684189	0.955295	0.241329	0.152521	1.58226	0.113589	0.525195	0.227974	0.213915	0.155058	1.37958	0.167716	0.628802	0.165875
ENSG00000136943	9	97029677	97039643	-1	protein_coding	PC	9.34576	CTSV	0.408133	0.138251	2.95211	0.00315606	0.0684189	1.02068	0.376708	0.163889	2.29855	0.0215304	NA	0.627954	0.374964	0.166789	2.24813	0.024568	NA	0.603553
ENSG00000145741	5	73498408	73505635	1	protein_coding	PC	10141	BTF3	0.172334	0.0583819	2.95185	0.00315878	0.0684189	0.430919	0.114007	0.0687663	1.6579	0.0973384	0.497576	0.115343	0.115564	0.0702079	1.64602	0.0997595	0.55289	0.115684
ENSG00000182899	3	197950190	197956610	1	protein_coding	PC	18072.3	RPL35A	0.151171	0.0512368	2.95043	0.00317328	0.0686344	0.377699	0.0834218	0.0598693	1.3934	0.163499	0.592795	0.0656099	0.0813583	0.0610677	1.33226	0.182773	0.643935	0.0600496
ENSG00000234899	17	72034107	72237203	-1	lncRNA	LNC	14.9638	SOX9-AS1	0.392149	0.132917	2.95033	0.00317433	0.0686344	0.979726	0.479315	0.159378	3.00741	0.00263482	NA	1.23627	0.445542	0.16107	2.76614	0.00567239	0.243212	1.00079
ENSG00000104889	19	12806556	12815201	1	protein_coding	PC	11.2748	RNASEH2A	0.336717	0.114152	2.94973	0.00318054	0.0687081	0.840951	0.318147	0.135274	2.35187	0.0186795	NA	0.549961	0.275237	0.135506	2.03118	0.0422368	NA	0.378261
MSTRG.8668	17	16587703	16588679	1	novel_gene	NOVEL	220.589	MSTRG.8668	0.469308	0.159125	2.94932	0.00318479	0.0687393	1.17182	0.459778	0.189766	2.42287	0.0153986	0.284218	0.833356	0.416591	0.192812	2.16061	0.0307258	0.390684	0.630092
ENSG00000101489	18	37243040	37565827	-1	protein_coding	PC	25.4657	CELF4	0.396919	0.134601	2.94885	0.00318959	0.068773	0.990815	0.355286	0.161167	2.20445	0.0274926	0.333444	0.554524	0.309097	0.161619	1.91251	0.0558112	0.465956	0.387385
ENSG00000085117	11	44564427	44620358	1	protein_coding	PC	3959.72	CD82	-0.154561	0.0524268	-2.94814	0.00319696	0.068773	-0.385671	-0.16652	0.0625392	-2.66265	0.00775269	0.230844	-0.351449	-0.161317	0.0637346	-2.53107	0.0113714	0.29691	-0.31363
ENSG00000133256	4	625584	670782	1	protein_coding	PC	188.152	PDE6B	-0.140287	0.0475858	-2.94809	0.00319742	0.068773	-0.350045	-0.123976	0.0564673	-2.19553	0.0281254	0.335311	-0.192274	-0.126072	0.0574656	-2.19387	0.0282445	0.383718	-0.195294
ENSG00000156521	10	70137981	70146700	-1	protein_coding	PC	606.581	TYSND1	-0.0967863	0.0328303	-2.94808	0.00319757	0.068773	-0.241499	-0.0579224	0.0383262	-1.5113	0.130712	0.550127	-0.0511851	-0.0690731	0.038347	-1.80127	0.0716609	0.500717	-0.0790692
ENSG00000163785	3	134065303	134250744	-1	protein_coding	PC	694.78	RYK	-0.102826	0.0348935	-2.94686	0.00321022	0.0689845	-0.256394	-0.0640419	0.0408382	-1.56819	0.116838	0.529543	-0.0597138	-0.05989	0.0414672	-1.44427	0.148662	0.608038	-0.0495769
ENSG00000129824	Y	2841602	2932000	1	protein_coding	PC	4703.45	RPS4Y1	0.679541	0.230654	2.94615	0.00321756	0.0690818	1.69374	0.473479	0.278931	1.69748	0.0896065	0.48897	0.496045	0.438303	0.282226	1.55303	0.120417	0.579089	0.402937
ENSG00000115306	2	54456317	54671446	1	protein_coding	PC	3799.35	SPTBN1	-0.193702	0.0657577	-2.94569	0.00322233	0.0691237	-0.482672	-0.196772	0.0784533	-2.50814	0.0121368	0.264838	-0.376995	-0.193676	0.0800263	-2.42015	0.015514	0.326236	-0.350414
ENSG00000249700	4	55363971	55395847	-1	lncRNA	LNC	49.9732	SRD5A3-AS1	0.327029	0.111033	2.94534	0.00322597	0.0691395	0.814741	0.386861	0.131821	2.93476	0.00333811	0.167901	0.958061	0.408458	0.133793	3.0529	0.00226641	0.164797	1.08023
ENSG00000160013	19	46620468	46625089	-1	protein_coding	PC	344.992	PTGIR	0.277966	0.0943832	2.94508	0.00322871	0.0691395	0.692406	0.301106	0.112834	2.66856	0.00761761	0.229743	0.637797	0.260108	0.113113	2.29955	0.0214738	0.358784	0.433884
ENSG00000231123	21	38238227	38238664	-1	processed_pseudogene	PSE	28.0995	SPATA20P1	0.380286	0.129216	2.94303	0.0032502	0.0694146	0.946187	0.302969	0.153608	1.97235	0.0485702	0.402276	0.397989	0.292851	0.156424	1.87216	0.0611844	0.477314	0.355333
ENSG00000271029	17	8296505	8297216	-1	processed_pseudogene	PSE	135.257	AC135178.7	0.219581	0.0746213	2.9426	0.00325472	0.0694146	0.546204	0.177893	0.0886981	2.0056	0.0448987	0.391842	0.239758	0.168257	0.0900566	1.86835	0.0617133	0.478692	0.203528
ENSG00000162641	1	108815898	108963484	-1	protein_coding	PC	8.79001	AKNAD1	0.357394	0.121465	2.94237	0.00325711	0.0694146	0.888899	0.28761	0.143385	2.00585	0.044872	NA	0.387705	0.249397	0.143979	1.73218	0.0832423	NA	0.269263
ENSG00000139899	14	24426545	24430954	-1	protein_coding	PC	89.2854	CBLN3	-0.27447	0.0932832	-2.94233	0.00325748	0.0694146	-0.68264	-0.249652	0.110369	-2.26198	0.0236987	0.316895	-0.405753	-0.240316	0.112427	-2.13753	0.0325546	0.397807	-0.357443
ENSG00000244490	7	105301522	105302086	1	processed_pseudogene	PSE	23.655	RWDD4P1	0.230631	0.0783869	2.94221	0.00325878	0.0694146	0.573566	0.153439	0.0926492	1.65613	0.0976953	0.498491	0.154993	0.155691	0.0936328	1.66279	0.0963549	0.546077	0.158202
ENSG00000136783	9	104747683	104760120	1	protein_coding	PC	323.432	NIPSNAP3A	0.14914	0.0506911	2.94214	0.00325957	0.0694146	0.370887	0.118744	0.0599206	1.98169	0.047514	0.399258	0.15712	0.127192	0.0608881	2.08894	0.0367129	0.414265	0.182543
ENSG00000245205	12	19456244	19457648	-1	processed_pseudogene	PSE	2498.01	EEF1A1P4	-0.172978	0.0588	-2.94179	0.00326316	0.0694146	-0.430085	-0.141684	0.0699501	-2.0255	0.0428161	0.385048	-0.193879	-0.145715	0.0712469	-2.04521	0.040834	0.42105	-0.202395
ENSG00000131381	3	15070073	15099163	-1	protein_coding	PC	755.733	RBSN	-0.0810452	0.0275505	-2.9417	0.00326421	0.0694146	-0.201496	-0.0706639	0.0326358	-2.16523	0.0303703	0.34087	-0.107236	-0.0727201	0.033217	-2.18924	0.0285794	0.383718	-0.112276
ENSG00000167535	12	48813794	48828941	1	protein_coding	PC	95.1808	CACNB3	0.222668	0.0757147	2.94089	0.00327274	0.0695357	0.55335	0.149617	0.0889533	1.68197	0.092575	0.492417	0.15463	0.155565	0.0905528	1.71795	0.0858055	0.525725	0.165908
ENSG00000079150	2	178463664	178478600	-1	protein_coding	PC	19.7692	FKBP7	-0.285517	0.0971242	-2.93971	0.00328516	0.0695973	-0.709066	-0.353357	0.11304	-3.12594	0.00177238	0.12976	-0.972242	-0.38353	0.112741	-3.40186	0.000669295	0.111256	-1.21747
ENSG00000156398	10	102714538	102743492	1	protein_coding	PC	132.052	SFXN2	-0.1728	0.0587824	-2.93966	0.00328577	0.0695973	-0.429125	-0.120937	0.0691097	-1.74993	0.0801304	0.471269	-0.132572	-0.114945	0.0702643	-1.63589	0.101863	0.554565	-0.114023
ENSG00000160216	21	43865223	43987592	1	protein_coding	PC	3414.89	AGPAT3	0.107705	0.0366468	2.939	0.0032927	0.0695973	0.267372	0.0849537	0.0435424	1.95106	0.05105	0.406705	0.109761	0.0783259	0.0442387	1.77053	0.0766392	0.507113	0.0873764
ENSG00000268222	19	35382172	35384052	1	processed_pseudogene	PSE	1403.4	EEF1A1P7	-0.140091	0.0476671	-2.93896	0.00329319	0.0695973	-0.347761	-0.11545	0.0567547	-2.03419	0.0419325	0.382878	-0.159026	-0.113744	0.057847	-1.9663	0.0492644	0.447841	-0.148717
ENSG00000163348	1	154957026	154963853	-1	protein_coding	PC	1949.45	PYGO2	-0.0870289	0.029613	-2.93887	0.00329412	0.0695973	-0.216028	-0.0617858	0.0349851	-1.76606	0.0773855	0.466854	-0.068665	-0.0638517	0.0356469	-1.79123	0.0732569	0.502557	-0.0724813
ENSG00000141576	17	76142465	76240493	-1	protein_coding	PC	409.867	RNF157	-0.245434	0.0835136	-2.93885	0.00329438	0.0695973	-0.609222	-0.18427	0.0988626	-1.8639	0.0623358	0.431969	-0.222094	-0.186012	0.100767	-1.84597	0.0648973	0.486256	-0.22094
ENSG00000230438	6	2851230	2881407	-1	lncRNA	LNC	283.207	SERPINB9P1	-0.33197	0.112963	-2.93874	0.0032955	0.0695973	-0.823975	-0.332616	0.134637	-2.47048	0.0134934	0.271915	-0.621953	-0.320379	0.137064	-2.33744	0.0194164	0.351722	-0.548435
ENSG00000273079	12	13437942	13981957	-1	protein_coding	PC	15.4915	GRIN2B	0.294238	0.100159	2.9377	0.00330662	0.0696838	0.729891	0.205253	0.119261	1.72103	0.0852454	NA	0.219483	0.185528	0.120478	1.53994	0.123576	0.582869	0.168471
ENSG00000240875	3	156747343	156817062	-1	lncRNA	LNC	37.2769	LINC00886	-0.495256	0.145647	-3.40038	0.000672932	0.0303302	-1.57097	-0.598126	0.171589	-3.48582	0.000490636	0.0813766	-1.97934	-0.61581	0.174433	-3.53035	0.00041501	0.0908227	-2.08263
ENSG00000182489	X	100913445	100929433	-1	protein_coding	PC	24.0079	XKRX	-0.505337	0.172027	-2.93755	0.00330813	0.0696838	-1.25345	-0.482876	0.204398	-2.36243	0.0181558	0.299107	-0.840679	-0.477043	0.2079	-2.29458	0.0217573	0.359554	-0.793034
ENSG00000237887	2	54529343	54529801	1	processed_pseudogene	PSE	10.3967	RPL23AP32	0.359816	0.122552	2.93602	0.00332449	0.0699684	0.891724	0.42394	0.145935	2.90499	0.00367268	NA	1.0323	0.435224	0.148572	2.92939	0.00339632	NA	1.07456
ENSG00000102109	X	48831096	48835610	-1	protein_coding	PC	84.2833	PCSK1N	0.393905	0.134237	2.93439	0.003342	0.0702079	0.975306	0.304717	0.159323	1.91257	0.055803	0.420185	0.381914	0.341775	0.161326	2.11854	0.0341294	0.406398	0.50134
ENSG00000082438	2	164653624	164843679	-1	protein_coding	PC	185.048	COBLL1	-0.438275	0.132545	-3.30661	0.000944314	0.0364051	-1.32573	-0.504345	0.157508	-3.20203	0.00136462	0.120217	-1.44494	-0.501038	0.160513	-3.12148	0.00179944	0.154076	-1.37528
ENSG00000065491	6	37257772	37332970	1	protein_coding	PC	1063.85	TBC1D22B	0.182304	0.0621316	2.93417	0.00334446	0.0702079	0.451326	0.102562	0.0725179	1.4143	0.157273	0.585915	0.0823927	0.107576	0.073905	1.4556	0.145503	0.605392	0.0900549
ENSG00000138083	2	44941702	44946071	1	protein_coding	PC	17.9759	SIX3	0.472445	0.156183	3.02494	0.00248678	0.0613415	1.23042	0.514282	0.187304	2.74571	0.00603806	NA	1.14124	0.474928	0.18938	2.50781	0.0121482	0.300914	0.90972
ENSG00000279265	7	127349833	127350293	-1	TEC	LNC	18.22	AC000123.2	0.349788	0.119246	2.93334	0.00335333	0.0702738	0.865559	0.347332	0.139361	2.49231	0.0126916	NA	0.658709	0.32717	0.141264	2.31602	0.0205573	0.355241	0.551947
ENSG00000165724	9	137582081	137590512	-1	protein_coding	PC	444.96	ZMYND19	-0.124259	0.042373	-2.9325	0.0033624	0.0704036	-0.307336	-0.08246	0.049427	-1.66832	0.0952522	0.49551	-0.084202	-0.0812846	0.0502728	-1.61687	0.105907	0.557506	-0.0792587
ENSG00000106609	7	66921225	66958551	1	protein_coding	PC	4998.68	TMEM248	-0.115762	0.0394828	-2.93197	0.00336822	0.0704653	-0.286234	-0.0904813	0.046871	-1.93043	0.0535534	0.413688	-0.115021	-0.0873064	0.0477774	-1.82736	0.067646	0.491637	-0.102127
ENSG00000242299	3	101576489	101576947	-1	processed_pseudogene	PSE	4333.61	AC073861.1	-0.149056	0.0508482	-2.9314	0.00337442	0.0704995	-0.368437	-0.111979	0.0603133	-1.85662	0.0633657	0.434461	-0.134167	-0.0913358	0.0598903	-1.52505	0.127246	0.587679	-0.081778
ENSG00000115993	2	201377207	201451500	-1	protein_coding	PC	1664.57	TRAK2	0.24203	0.0825679	2.93129	0.0033756	0.0704995	0.598214	0.150735	0.0972026	1.55073	0.120967	0.535441	0.138274	0.160549	0.0990218	1.62135	0.104943	0.557236	0.157185
ENSG00000013561	5	141958328	141990292	1	protein_coding	PC	670.535	RNF14	0.159546	0.0544467	2.93032	0.00338609	0.0706582	0.394128	0.126935	0.0646499	1.96342	0.0495968	0.404524	0.165593	0.1309	0.0658975	1.98642	0.0469865	0.438407	0.173839
ENSG00000177425	12	79574979	79690964	-1	protein_coding	PC	78.6206	PAWR	-0.311594	0.106359	-2.92965	0.00339349	0.0707185	-0.769435	-0.365904	0.126072	-2.90234	0.00370382	0.174871	-0.889641	-0.365537	0.128417	-2.84647	0.00442063	0.222162	-0.860662
ENSG00000068831	11	64726911	64745456	-1	protein_coding	PC	16970.3	RASGRP2	-0.080345	0.0274291	-2.92919	0.00339846	0.0707185	-0.198349	-0.0317866	0.031363	-1.01351	0.310819	0.72032	-0.0161315	-0.0315167	0.0320037	-0.984782	0.324731	0.758871	-0.0153952
ENSG00000058404	7	44217150	44334577	-1	protein_coding	PC	112.441	CAMK2B	0.256555	0.0875872	2.92914	0.00339904	0.0707185	0.633343	0.12734	0.101789	1.25102	0.210927	0.64245	0.0860649	0.104185	0.102621	1.01524	0.309991	0.750788	0.0529937
ENSG00000048140	5	176647387	176659054	1	protein_coding	PC	898.452	TSPAN17	0.126496	0.0431874	2.929	0.00340051	0.0707185	0.31225	0.133309	0.0514695	2.59006	0.00959588	0.25101	0.269007	0.123364	0.0521976	2.36339	0.0181084	0.345039	0.214914
ENSG00000197582	X	13378735	13379340	-1	processed_pseudogene	PSE	1351.36	GPX1P1	0.243286	0.0830853	2.92815	0.00340991	0.0708248	0.600249	0.227513	0.0991122	2.29551	0.0217039	0.31134	0.37846	0.239273	0.100885	2.37174	0.0177045	0.344839	0.419186
ENSG00000107175	9	35732598	35736999	1	protein_coding	PC	518.098	CREB3	0.0842026	0.0287576	2.92801	0.0034114	0.0708248	0.207733	0.0639797	0.0340364	1.87974	0.0601433	0.428324	0.0781072	0.0556662	0.0342085	1.62726	0.103681	0.556052	0.0547923
ENSG00000237729	7	93669826	93670077	-1	processed_pseudogene	PSE	394.036	AC002075.2	0.203526	0.0695336	2.92702	0.00342227	0.0709354	0.501832	0.163834	0.0828102	1.97843	0.04788	0.400226	0.216236	0.1712	0.0840612	2.03661	0.0416894	0.423669	0.236251
ENSG00000254589	11	58242043	58243097	-1	processed_pseudogene	PSE	31.0048	EIF4A2P3	-0.221864	0.0757993	-2.927	0.00342251	0.0709354	-0.547041	-0.153421	0.0885232	-1.73311	0.0830755	0.475811	-0.165775	-0.146529	0.0895664	-1.63599	0.101843	0.554565	-0.145367
ENSG00000105518	19	11342776	11346518	-1	protein_coding	PC	333.847	TMEM205	0.166192	0.0567846	2.92671	0.00342569	0.0709413	0.409705	0.116654	0.0670204	1.74058	0.0817577	0.47304	0.126858	0.12451	0.0682176	1.82519	0.0679724	0.492111	0.145386
ENSG00000154358	1	228208063	228378876	1	protein_coding	PC	605.335	OBSCN	-0.188596	0.064458	-2.92588	0.00343488	0.0710715	-0.464718	-0.134492	0.076189	-1.76524	0.0775242	0.466854	-0.149361	-0.141893	0.0774313	-1.83251	0.0668758	0.49025	-0.166687
ENSG00000232927	Y	3682805	3683868	1	processed_pseudogene	PSE	9.18892	USP12PY	0.388151	0.132783	2.92319	0.00346467	0.0716276	0.954983	0.283543	0.156442	1.81245	0.0699168	NA	0.327611	0.319583	0.157464	2.02956	0.042401	NA	0.438667
ENSG00000198039	7	64870172	64930966	1	protein_coding	PC	257.031	ZNF273	-0.187289	0.0640817	-2.92266	0.00347058	0.0716892	-0.460655	-0.170262	0.0762026	-2.23433	0.0254615	0.324024	-0.271417	-0.162443	0.0773857	-2.09913	0.0358053	0.411569	-0.234901
ENSG00000257093	7	141656728	141702166	-1	protein_coding	PC	1150.97	DENND11	-0.125044	0.0427882	-2.92238	0.00347364	0.0716921	-0.307509	-0.0666803	0.0498745	-1.33696	0.181235	0.614911	-0.0494607	-0.0739746	0.0505039	-1.46473	0.142995	0.604541	-0.0624848
ENSG00000100911	14	24143362	24147570	-1	protein_coding	PC	3525.76	PSME2	0.182069	0.0623179	2.92161	0.00348224	0.071809	0.447551	0.204412	0.0742515	2.75297	0.00590577	0.208907	0.455578	0.20562	0.0757456	2.71462	0.00663517	0.254724	0.447872
ENSG00000167555	19	52397849	52418412	1	protein_coding	PC	241.774	ZNF528	-0.15261	0.0522642	-2.91997	0.00350063	0.0721276	-0.374788	-0.147427	0.06212	-2.37326	0.0176317	0.296194	-0.258544	-0.144216	0.0631847	-2.28245	0.0224629	0.362352	-0.237745
ENSG00000196544	17	8188345	8190180	-1	protein_coding	PC	362.042	BORCS6	0.132371	0.0453404	2.9195	0.00350592	0.072176	0.324998	0.0567076	0.0524415	1.08135	0.279542	0.697889	0.0313907	0.0697226	0.052877	1.31858	0.18731	0.649904	0.0507189
ENSG00000164853	7	1232872	1237326	1	protein_coding	PC	11.2231	UNCX	0.336815	0.115379	2.9192	0.0035093	0.0721851	0.826805	0.230298	0.137778	1.67152	0.0946195	NA	0.235829	0.226166	0.139199	1.62477	0.104212	NA	0.222114
ENSG00000125148	16	56608584	56609497	1	protein_coding	PC	995.421	MT2A	0.373883	0.128093	2.91883	0.00351351	0.0722111	0.917605	0.307538	0.152313	2.01912	0.0434746	0.386981	0.418794	0.327638	0.155114	2.11223	0.0346665	0.40855	0.47838
ENSG00000172006	19	2819868	2836735	1	protein_coding	PC	123.672	ZNF554	-0.199488	0.0683532	-2.91848	0.00351741	0.0722306	-0.489498	-0.187464	0.0813218	-2.30521	0.021155	0.308915	-0.313924	-0.167182	0.0816772	-2.04686	0.0406715	0.42105	-0.232502
ENSG00000232527	1	144227029	144250326	-1	lncRNA	LNC	71.0415	LINC02802	-0.3283	0.112546	-2.91702	0.0035339	0.0724295	-0.804908	-0.24765	0.133471	-1.85546	0.06353	0.434461	-0.296443	-0.257176	0.135775	-1.89414	0.0582069	0.472754	-0.317619
ENSG00000225698	14	106790691	106791233	-1	IG_V_gene	PC	14.5869	IGHV3-72	-0.638825	0.21901	-2.91687	0.00353561	0.0724295	-1.5661	-0.195035	0.249313	-0.78229	0.434044	NA	-0.0706936	-0.177571	0.254176	-0.698616	0.484792	0.845801	-0.0558363
ENSG00000113810	3	160399274	160434954	1	protein_coding	PC	1183.67	SMC4	0.168405	0.0577353	2.91684	0.00353596	0.0724295	0.412843	0.106807	0.0678879	1.57329	0.115652	0.528279	0.100062	0.101328	0.0691576	1.46518	0.142873	0.604541	0.0856273
ENSG00000234618	9	76398699	76399586	1	processed_pseudogene	PSE	478.129	RPSAP9	-0.127004	0.0435518	-2.91617	0.00354353	0.0724754	-0.311233	-0.0839097	0.0510167	-1.64475	0.100022	0.50099	-0.0839018	-0.0845762	0.0519227	-1.62889	0.103337	0.555957	-0.0833704
ENSG00000213169	3	174377244	174378005	1	processed_pseudogene	PSE	1088.92	AC069218.1	-0.233009	0.0799037	-2.91612	0.00354411	0.0724754	-0.570987	-0.236506	0.0953258	-2.48102	0.0131006	0.269293	-0.445271	-0.216482	0.0958502	-2.25854	0.0239118	0.368055	-0.351001
ENSG00000112033	6	35342558	35428191	1	protein_coding	PC	1643.55	PPARD	-0.108604	0.0372519	-2.91539	0.00355243	0.0725609	-0.266022	-0.104889	0.0444255	-2.36101	0.0182253	0.299441	-0.182436	-0.0991568	0.0450979	-2.1987	0.0278992	0.381955	-0.15413
ENSG00000233360	22	37641832	37658377	-1	lncRNA	LNC	9.57198	Z83844.2	0.459863	0.157745	2.91523	0.00355421	0.0725609	1.12632	0.400443	0.186104	2.15172	0.0314197	NA	0.601785	0.424485	0.188102	2.25667	0.0240284	NA	0.687358
ENSG00000160049	1	10456522	10472529	-1	protein_coding	PC	663.756	DFFA	-0.0867902	0.0297814	-2.91425	0.00356546	0.0727301	-0.212452	-0.0630179	0.0351689	-1.79186	0.0731546	0.458811	-0.0715731	-0.0652741	0.0357676	-1.82495	0.0680088	0.49213	-0.0762032
ENSG00000182253	15	99098217	99135593	1	protein_coding	PC	105.195	SYNM	0.440114	0.151046	2.91378	0.00357085	0.0727794	1.07706	0.421439	0.180131	2.33963	0.0193029	0.301895	0.722506	0.440158	0.183029	2.40485	0.0161791	0.332247	0.788343
ENSG00000198959	20	38127385	38166578	-1	protein_coding	PC	214.471	TGM2	0.394267	0.13535	2.91295	0.00358032	0.0728611	0.964408	0.212658	0.158151	1.34465	0.178738	0.612677	0.159022	0.213999	0.161264	1.32701	0.184505	0.645897	0.157074
ENSG00000183207	19	48993562	49015970	1	protein_coding	PC	1297.63	RUVBL2	0.0938854	0.0322308	2.91291	0.0035808	0.0728611	0.229646	0.0650242	0.0381238	1.70561	0.0880812	0.486003	0.0686081	0.0628636	0.038844	1.61836	0.105585	0.557401	0.0613798
ENSG00000047230	X	16587999	16712936	-1	protein_coding	PC	136.308	CTPS2	-0.150449	0.051662	-2.91217	0.00358923	0.0729721	-0.367847	-0.201724	0.0603561	-3.34223	0.000831083	0.0985689	-0.621381	-0.194644	0.0611419	-3.18347	0.00145519	0.149097	-0.55222
ENSG00000174607	4	114598770	114678225	1	protein_coding	PC	26.6272	UGT8	-0.425718	0.146216	-2.91157	0.00359621	0.0730306	-1.04052	-0.492443	0.172843	-2.84909	0.00438451	0.185032	-1.16122	-0.492282	0.175931	-2.79815	0.00513955	0.234377	-1.12687
ENSG00000214973	1	27200834	27201473	-1	processed_pseudogene	PSE	38.2337	CHCHD3P3	0.267008	0.0917111	2.91141	0.00359806	0.0730306	0.65255	0.338987	0.108664	3.1196	0.00181097	0.130267	0.929531	0.317245	0.109658	2.89304	0.00381539	0.210046	0.767244
ENSG00000138449	2	189560579	189583758	-1	protein_coding	PC	6587.62	SLC40A1	0.126674	0.0435151	2.91103	0.00360234	0.0730309	0.309517	0.134109	0.0518635	2.58581	0.00971501	0.25101	0.269903	0.114024	0.0514363	2.21681	0.0266362	0.375519	0.179535
ENSG00000231564	1	179201705	179201926	1	processed_pseudogene	PSE	21.5719	EIF4A1P11	0.250237	0.0859659	2.91089	0.00360404	0.0730309	0.611382	0.228577	0.1024	2.2322	0.0256017	0.325014	0.363832	0.242208	0.103434	2.34167	0.0191976	0.351722	0.415811
ENSG00000274933	17	36253456	36264553	-1	protein_coding	PC	83.4046	TBC1D3I	0.192375	0.0661009	2.91033	0.00361051	0.0731016	0.469863	0.196321	0.0780453	2.51547	0.0118874	0.262716	0.3779	0.183594	0.0790813	2.32158	0.0202555	0.353938	0.310908
ENSG00000170734	6	43576185	43620523	1	protein_coding	PC	544.383	POLH	-0.0880539	0.0302635	-2.90958	0.00361917	0.0732123	-0.214974	-0.0998704	0.0358197	-2.78814	0.00530117	0.200734	-0.227268	-0.106829	0.0362056	-2.95062	0.00317134	0.192164	-0.26694
ENSG00000197181	8	22275316	22357568	1	protein_coding	PC	26.8725	PIWIL2	0.273986	0.0941747	2.90934	0.00362195	0.0732123	0.668816	0.201724	0.11087	1.81948	0.068839	0.446602	0.234437	0.192877	0.112372	1.71642	0.0860849	0.526536	0.205428
ENSG00000180884	19	34956354	34964229	-1	protein_coding	PC	344.437	ZNF792	-0.137016	0.0471032	-2.90884	0.00362774	0.0732689	-0.334368	-0.132375	0.0560362	-2.36232	0.0181609	0.299107	-0.230447	-0.137437	0.0568691	-2.41672	0.0156611	0.327467	-0.248098
ENSG00000128604	7	128937457	128950038	1	protein_coding	PC	2128.45	IRF5	0.160244	0.055107	2.90787	0.00363899	0.0734358	0.390838	0.128018	0.0654696	1.95539	0.0505372	0.406705	0.165962	0.122013	0.0667126	1.82893	0.0674096	0.491637	0.142911
ENSG00000164066	4	127623271	127726737	1	protein_coding	PC	18.0098	INTU	0.30346	0.104374	2.90743	0.00364406	0.0734667	0.739961	0.228392	0.123508	1.84921	0.0644271	NA	0.272	0.227374	0.125285	1.81486	0.0695451	0.496115	0.263239
ENSG00000073792	3	185643739	185825056	-1	protein_coding	PC	1914.5	IGF2BP2	0.382552	0.131599	2.90697	0.00364954	0.0734667	0.932571	0.392709	0.156968	2.50184	0.012355	0.264838	0.749352	0.34545	0.158749	2.17607	0.0295497	0.388612	0.528347
ENSG00000124172	20	59025475	59032345	-1	protein_coding	PC	11148	ATP5F1E	0.17993	0.0618976	2.90691	0.00365023	0.0734667	0.438613	0.224464	0.0733953	3.05829	0.00222603	0.142275	0.595384	0.209163	0.0745209	2.80677	0.00500409	0.232151	0.481217
ENSG00000270240	17	35868967	35885863	1	lncRNA	LNC	9.33126	AC015849.1	0.517139	0.177914	2.90668	0.00365286	0.0734667	1.26046	0.411697	0.209789	1.96243	0.0497119	NA	0.536663	0.432963	0.211546	2.04666	0.0406917	NA	0.602033
ENSG00000166342	18	72742314	72868146	-1	protein_coding	PC	30.2928	NETO1	-0.460286	0.158367	-2.90645	0.00365551	0.0734667	-1.12174	-0.444385	0.188256	-2.36054	0.0182485	0.299441	-0.772684	-0.425164	0.191141	-2.22434	0.0261255	0.375297	-0.673006
ENSG00000233929	1	16241213	16241398	-1	processed_pseudogene	PSE	47.5805	MT1XP1	0.351941	0.121131	2.90545	0.00366729	0.0735585	0.857206	0.303317	0.143771	2.10973	0.034882	0.360287	0.442054	0.325123	0.146478	2.2196	0.026446	0.375297	0.512927
ENSG00000175220	11	46677080	46700619	-1	protein_coding	PC	6556.5	ARHGAP1	-0.103827	0.0357363	-2.90536	0.00366832	0.0735585	-0.252873	-0.09718	0.0426445	-2.27884	0.0226764	0.315161	-0.159805	-0.0909676	0.0433338	-2.09923	0.0357968	0.411569	-0.131553
ENSG00000167526	16	89560657	89566828	1	protein_coding	PC	19890.8	RPL13	-0.119028	0.04097	-2.90525	0.00366962	0.0735585	-0.289878	-0.112327	0.0488983	-2.29715	0.0216102	0.311199	-0.187062	-0.115573	0.0498254	-2.31957	0.0203642	0.354213	-0.19545
ENSG00000204381	11	111540280	111561745	1	protein_coding	PC	15.9434	LAYN	-0.467518	0.160933	-2.90504	0.00367207	0.0735585	-1.13845	-0.411193	0.190534	-2.15811	0.0309196	NA	-0.620804	-0.393777	0.192501	-2.04559	0.0407972	0.42105	-0.547102
ENSG00000141378	17	59674636	59707626	-1	protein_coding	PC	368.292	PTRH2	0.126467	0.0435387	2.90471	0.0036759	0.0735679	0.307902	0.0838864	0.0512182	1.63783	0.101458	0.502544	0.083359	0.087865	0.05215	1.68485	0.0920175	0.537487	0.0910395
ENSG00000092051	14	23568035	23578790	-1	protein_coding	PC	52.8566	JPH4	0.218444	0.0752146	2.90428	0.00368095	0.0735679	0.531703	0.223601	0.0892516	2.50529	0.0122351	0.264838	0.427614	0.210763	0.0906246	2.32567	0.020036	0.353886	0.357916
ENSG00000152056	2	223751686	223838027	-1	protein_coding	PC	47.9626	AP1S3	-0.308176	0.106113	-2.90423	0.00368155	0.0735679	-0.750091	-0.351008	0.125461	-2.79774	0.00514612	0.197716	-0.80329	-0.365429	0.127537	-2.86528	0.00416645	0.218918	-0.869806
ENSG00000185482	12	57243453	57251188	-1	protein_coding	PC	390.835	STAC3	0.160112	0.0551357	2.90396	0.0036847	0.0735709	0.389649	0.157198	0.0657615	2.39043	0.0168286	0.291652	0.278863	0.158143	0.0670924	2.35709	0.0184186	0.347073	0.274338
MSTRG.2376	10	46091460	46103673	-1	novel_gene	NOVEL	1583.06	MSTRG.2376	0.677488	0.22593	2.99866	0.00271167	0.0633762	1.73895	0.824326	0.268877	3.06581	0.00217079	0.142271	2.1955	0.779602	0.272984	2.85586	0.00429208	0.220382	1.84558
ENSG00000165323	11	92352096	92896470	1	protein_coding	PC	14.2684	FAT3	0.321936	0.110898	2.903	0.00369608	0.073645	0.783032	0.29788	0.131389	2.26715	0.0233809	NA	0.485883	0.281296	0.133252	2.11102	0.034771	0.40855	0.41035
ENSG00000071575	2	12716889	12742734	1	protein_coding	PC	1711.95	TRIB2	-0.173492	0.0597655	-2.90289	0.00369742	0.073645	-0.421951	-0.0634871	0.0680951	-0.93233	0.351166	0.750378	-0.0288541	-0.0682875	0.0693833	-0.984207	0.325014	0.758871	-0.033331
ENSG00000153879	19	33373685	33382686	1	protein_coding	PC	803.642	CEBPG	0.102039	0.0351572	2.90237	0.00370353	0.0737069	0.248096	0.072394	0.0415051	1.74422	0.0811206	0.471657	0.0789723	0.0702442	0.0422977	1.66071	0.0967718	0.546563	0.0712452
ENSG00000103264	16	87326987	87392142	-1	protein_coding	PC	547.152	FBXO31	-0.0952559	0.0328288	-2.9016	0.00371265	0.0738285	-0.231502	-0.0808275	0.0390037	-2.0723	0.0382373	0.371912	-0.114574	-0.0825777	0.0396895	-2.08059	0.0374711	0.41447	-0.117781
ENSG00000150337	1	149782671	149792518	1	protein_coding	PC	795.589	FCGR1A	0.320531	0.110538	2.89974	0.0037347	0.0742068	0.778168	0.339863	0.131795	2.57873	0.00991638	0.25101	0.680965	0.342483	0.134416	2.54793	0.0108365	0.294407	0.673017
ENSG00000154814	3	16265160	16350299	1	protein_coding	PC	568.316	OXNAD1	-0.165009	0.0569358	-2.89815	0.00375369	0.0745006	-0.400235	-0.0306883	0.0628451	-0.488317	0.625325	0.890485	-0.00625716	-0.0310236	0.0640379	-0.484456	0.628062	0.899489	-0.00626667
ENSG00000271968	14	105969729	105972269	-1	transcribed_unprocessed_pseudogene	PSE	12.5977	ADAM6	-0.42427	0.146403	-2.89796	0.00375596	0.0745006	-1.02897	-0.425545	0.171511	-2.48116	0.0130956	NA	-0.801248	-0.453179	0.174112	-2.6028	0.00924663	0.274609	-0.921774
ENSG00000157240	7	91264433	91271326	1	protein_coding	PC	347.651	FZD1	0.255846	0.0882917	2.89774	0.00375861	0.0745006	0.620421	0.17132	0.104289	1.64273	0.100438	0.501303	0.170995	0.148442	0.105469	1.40744	0.159297	0.618077	0.118426
ENSG00000145907	5	151771045	151812785	1	protein_coding	PC	2746.75	G3BP1	-0.0819876	0.0283027	-2.89682	0.00376971	0.0746176	-0.198713	-0.0609471	0.0334825	-1.82027	0.0687179	0.446593	-0.0708772	-0.0681896	0.0338184	-2.01635	0.0437636	0.428545	-0.0926619
ENSG00000230097	9	29824742	29826711	-1	processed_pseudogene	PSE	125.189	ME2P1	0.147414	0.0508907	2.89667	0.00377147	0.0746176	0.357256	0.179919	0.0598009	3.00863	0.00262431	0.151316	0.464367	0.189129	0.0605874	3.12159	0.00179876	0.154076	0.519164
MSTRG.20536	X	26206817	26207423	1	novel_gene	NOVEL	114.907	MSTRG.20536	-0.154959	0.053499	-2.89649	0.00377364	0.0746176	-0.375504	-0.089956	0.062044	-1.44987	0.147094	0.572652	-0.0748799	-0.0914339	0.062965	-1.45214	0.146463	0.605392	-0.0762807
ENSG00000157306	14	23511760	23560778	1	lncRNA	LNC	78.7025	ZFHX2-AS1	0.14415	0.0497763	2.89595	0.00378018	0.0746867	0.3492	0.090063	0.0572707	1.57258	0.115815	0.528283	0.0843201	0.0737373	0.057524	1.28185	0.199895	0.663793	0.051557
ENSG00000042062	20	50586108	50691542	-1	protein_coding	PC	159.499	RIPOR3	0.235358	0.0813009	2.8949	0.0037928	0.0748758	0.569811	0.135473	0.0950972	1.42458	0.15428	0.581431	0.109962	0.143432	0.0968388	1.48114	0.138569	0.600034	0.123113
ENSG00000162777	1	111185969	111204535	-1	protein_coding	PC	4766.28	DENND2D	-0.127487	0.0440527	-2.89397	0.00380399	0.0750362	-0.308489	-0.105731	0.0524122	-2.01729	0.0436649	0.387745	-0.14378	-0.111069	0.0533591	-2.08155	0.037384	0.41447	-0.158531
ENSG00000221995	17	29073521	29078857	-1	protein_coding	PC	126.603	TIAF1	0.18334	0.0633954	2.89202	0.00382778	0.0754448	0.443144	0.161055	0.0750359	2.14637	0.0318431	0.34839	0.241097	0.144453	0.075923	1.90263	0.0570891	0.469141	0.17962
ENSG00000140577	15	90529923	90645345	1	protein_coding	PC	2077.79	CRTC3	-0.1148	0.0397142	-2.89064	0.00384455	0.0755989	-0.277259	-0.116859	0.0473629	-2.4673	0.0136135	0.272936	-0.218062	-0.115771	0.0483044	-2.3967	0.0165435	0.334146	-0.206232
ENSG00000162194	11	62662817	62672255	-1	protein_coding	PC	66.8418	LBHD1	-0.204057	0.0705955	-2.89051	0.00384619	0.0755989	-0.492791	-0.221862	0.0830647	-2.67095	0.00756368	0.229645	-0.470628	-0.243152	0.0833815	-2.91614	0.00354391	0.203266	-0.595848
ENSG00000091136	7	107923799	108003187	-1	protein_coding	PC	62.7266	LAMB1	0.31178	0.107871	2.8903	0.0038487	0.0755989	0.752851	0.310631	0.128691	2.41377	0.0157883	0.285971	0.559652	0.296749	0.131036	2.26463	0.0235351	0.366665	0.483191
ENSG00000178999	17	8204733	8210600	-1	protein_coding	PC	94.9262	AURKB	0.268576	0.0929333	2.88999	0.00385258	0.0755989	0.648409	0.307272	0.110286	2.78613	0.0053341	0.20088	0.69841	0.303011	0.112481	2.69388	0.00706259	0.254724	0.651787
ENSG00000146963	7	139340359	139423457	1	protein_coding	PC	993.028	LUC7L2	-0.10874	0.0376275	-2.88991	0.0038535	0.0755989	-0.262515	-0.0716436	0.0442159	-1.62031	0.105166	0.508823	-0.0700765	-0.071071	0.0450614	-1.57721	0.114748	0.570596	-0.0668249
ENSG00000133739	8	85107215	85146080	1	protein_coding	PC	115.852	LRRCC1	0.210941	0.0729933	2.88986	0.0038541	0.0755989	0.509227	0.181704	0.086653	2.09691	0.0360014	0.364353	0.262322	0.172555	0.0880643	1.95942	0.0500635	0.449065	0.224404
ENSG00000168259	17	41976435	42021376	-1	protein_coding	PC	1484.06	DNAJC7	0.0899013	0.0311263	2.88827	0.00387366	0.075922	0.216831	0.0625252	0.036791	1.69947	0.0892303	0.487973	0.0656194	0.0615156	0.0375196	1.63956	0.101097	0.553849	0.061224
ENSG00000067365	16	8621683	8649654	1	protein_coding	PC	566.35	METTL22	0.142361	0.0493005	2.88762	0.00388174	0.0760196	0.343228	0.121692	0.0586982	2.07319	0.038155	0.371912	0.172614	0.122368	0.0598637	2.04412	0.0409418	0.421223	0.169827
ENSG00000082515	5	154941073	154969411	1	protein_coding	PC	639.513	MRPL22	0.107893	0.0373803	2.88637	0.00389715	0.0762048	0.259942	0.0941967	0.0442936	2.12664	0.0334496	0.356177	0.138997	0.0933415	0.0451218	2.06866	0.0385784	0.417532	0.131953
ENSG00000228360	7	139227537	139227828	-1	processed_pseudogene	PSE	144.384	AC009220.1	0.247106	0.0856122	2.88635	0.00389742	0.0762048	0.595334	0.163553	0.101056	1.61844	0.105569	0.509865	0.159703	0.143808	0.102169	1.40754	0.159266	0.618077	0.114741
ENSG00000267040	18	57630302	57669296	1	lncRNA	LNC	99.7646	AC027097.1	-0.156961	0.0543945	-2.8856	0.00390667	0.0763249	-0.377992	-0.212613	0.0626638	-3.39292	0.000691508	0.0909339	-0.671901	-0.21663	0.063628	-3.40463	0.00066254	0.111256	-0.68862
ENSG00000223873	2	181694442	181694900	1	processed_pseudogene	PSE	17.9389	SAP18P2	0.601102	0.208338	2.88522	0.00391135	0.0763553	1.44726	0.438265	0.24789	1.76798	0.0770634	NA	0.487856	0.582617	0.246137	2.36704	0.017931	0.344882	1.01748
ENSG00000120688	13	41061509	41084006	1	protein_coding	PC	572.569	WBP4	0.121297	0.0420513	2.88449	0.00392045	0.0764	0.291921	0.0770803	0.0490147	1.5726	0.115812	0.528283	0.0721661	0.074665	0.0499356	1.49523	0.134856	0.595685	0.0649683
ENSG00000100316	22	39312882	39320389	-1	protein_coding	PC	22035.5	RPL3	-0.147988	0.0513059	-2.88443	0.00392122	0.0764	-0.356145	-0.143363	0.0612442	-2.34084	0.0192404	0.301895	-0.24598	-0.144945	0.0624719	-2.32017	0.0203318	0.354213	-0.245222
ENSG00000169019	4	47450787	47463702	-1	protein_coding	PC	715.714	COMMD8	0.126678	0.0439271	2.88383	0.00392866	0.0764	0.304757	0.113349	0.0522142	2.17086	0.029942	0.340542	0.172713	0.115104	0.0532268	2.16252	0.0305779	0.390684	0.174336
ENSG00000013306	17	44319625	44324870	-1	protein_coding	PC	69264.4	SLC25A39	0.404385	0.140227	2.88379	0.00392922	0.0764	0.972827	0.274269	0.165712	1.6551	0.097905	0.498491	0.276791	0.24599	0.168364	1.46106	0.143999	0.605356	0.207035
ENSG00000163898	3	185506262	185552588	-1	protein_coding	PC	43.1938	LIPH	0.353953	0.122747	2.88359	0.0039317	0.0764	0.851406	0.246012	0.144688	1.70029	0.0890764	0.487671	0.258371	0.211257	0.146418	1.44283	0.149067	0.608038	0.174629
ENSG00000203397	X	74066083	74066592	1	processed_pseudogene	PSE	59.5428	AL139400.1	0.218482	0.0757687	2.88354	0.00393233	0.0764	0.525526	0.190358	0.0902086	2.1102	0.0348415	0.360244	0.277523	0.206212	0.0915663	2.25205	0.0243194	0.370927	0.332835
ENSG00000225644	6	33389374	33389475	-1	processed_pseudogene	PSE	155.321	RPL35AP4	0.31169	0.108113	2.88301	0.00393895	0.076468	0.749495	0.291992	0.128583	2.27085	0.0231562	0.316073	0.477504	0.263181	0.128879	2.04208	0.0411435	0.422128	0.364689
ENSG00000217414	6	18363417	18365423	-1	processed_pseudogene	PSE	24.6396	DDX18P3	0.218085	0.0756632	2.88232	0.00394759	0.0765155	0.524205	0.266957	0.0898299	2.97181	0.00296053	0.15941	0.675035	0.264771	0.0908819	2.91335	0.00357568	0.204049	0.6478
ENSG00000286996	3	39420644	39424870	1	lncRNA	LNC	8.37311	AC099332.2	0.620313	0.211469	2.93335	0.00335325	0.0702738	1.53499	0.588356	0.251948	2.33523	0.0195312	NA	1.00566	0.593837	0.255131	2.32757	0.0199348	NA	1.00975
ENSG00000154229	17	66302613	66810743	1	protein_coding	PC	1410.17	PRKCA	-0.190903	0.0662383	-2.88207	0.00395076	0.0765155	-0.458801	-0.201659	0.0789805	-2.55328	0.0106714	0.25442	-0.397628	-0.201302	0.0805649	-2.49864	0.0124673	0.303261	-0.383326
ENSG00000244515	3	157162663	157163932	-1	processed_pseudogene	PSE	15.7577	KRT18P34	-0.387281	0.134395	-2.88166	0.00395593	0.0765551	-0.930539	-0.458698	0.157814	-2.90658	0.00365406	NA	-1.11795	-0.479037	0.159397	-3.00531	0.00265314	0.176414	-1.23411
ENSG00000215041	17	7315628	7329393	-1	protein_coding	PC	817.414	NEURL4	-0.0759583	0.0263619	-2.88137	0.00395957	0.0765652	-0.182479	-0.0739648	0.0313411	-2.35999	0.0182753	0.299441	-0.128561	-0.0692553	0.0317778	-2.17936	0.0293048	0.387081	-0.106173
ENSG00000171791	18	63123346	63320128	-1	protein_coding	PC	1634.99	BCL2	-0.196361	0.0681754	-2.88024	0.00397378	0.0766761	-0.471423	-0.182964	0.081365	-2.24868	0.0245326	0.320795	-0.294619	-0.19164	0.0827515	-2.31585	0.0205665	0.355241	-0.323266
ENSG00000119537	18	63327726	63367228	-1	protein_coding	PC	535.66	KDSR	-0.135947	0.0472028	-2.88005	0.00397606	0.0766761	-0.326347	-0.152297	0.0561489	-2.71238	0.00668026	0.218349	-0.331277	-0.152652	0.0572292	-2.66738	0.00764451	0.25812	-0.323111
ENSG00000214029	12	133106817	133130473	-1	protein_coding	PC	109.632	ZNF891	-0.154319	0.0535822	-2.88004	0.00397622	0.0766761	-0.370447	-0.114916	0.0629045	-1.82683	0.0677257	0.444252	-0.134365	-0.12515	0.063447	-1.97251	0.0485515	0.445495	-0.164422
ENSG00000111052	12	80792520	80937925	-1	protein_coding	PC	2463.06	LIN7A	0.128364	0.0445847	2.87911	0.00398803	0.0766761	0.307977	0.165599	0.0525873	3.14903	0.00163811	0.125958	0.461303	0.158495	0.0533961	2.9683	0.00299456	0.186465	0.399989
ENSG00000164244	5	127517609	127555089	1	protein_coding	PC	1746.29	PRRC1	-0.0824303	0.0286306	-2.8791	0.00398812	0.0766761	-0.19777	-0.0901167	0.0339431	-2.65493	0.00793247	0.233255	-0.189298	-0.0894198	0.0345569	-2.58761	0.00966436	0.280224	-0.180165
ENSG00000237943	10	6580419	6616921	1	lncRNA	LNC	994.73	PRKCQ-AS1	-0.165272	0.0574051	-2.87905	0.00398876	0.0766761	-0.396515	-0.086217	0.0668135	-1.29041	0.196907	0.629443	-0.0608466	-0.0821994	0.0680338	-1.20821	0.226965	0.691559	-0.0529399
ENSG00000212789	11	18261982	18263091	1	processed_pseudogene	PSE	134.078	ST13P5	0.197532	0.0686141	2.87888	0.00399087	0.0766761	0.473866	0.141829	0.0812396	1.74581	0.0808435	0.471657	0.154928	0.134731	0.0825698	1.63172	0.102739	0.555179	0.13315
ENSG00000103342	16	11868128	11916082	-1	protein_coding	PC	8963.61	GSPT1	0.292322	0.101543	2.87881	0.00399173	0.0766761	0.701234	0.195429	0.119952	1.62922	0.103266	0.506339	0.192701	0.197933	0.122338	1.61792	0.105679	0.557401	0.193185
ENSG00000198818	6	166319728	166342576	-1	protein_coding	PC	1736.42	SFT2D1	0.119828	0.0416261	2.87868	0.00399345	0.0766761	0.287426	0.158765	0.049019	3.23885	0.00120011	0.115793	0.463719	0.147456	0.0496052	2.9726	0.00295292	0.185024	0.373027
ENSG00000113263	5	157142933	157255191	1	protein_coding	PC	4155.11	ITK	-0.158733	0.0551578	-2.8778	0.00400453	0.0767453	-0.380555	-0.0538862	0.0624868	-0.86236	0.388489	0.775641	-0.0221268	-0.0496815	0.0636501	-0.78054	0.435073	0.825396	-0.0179568
ENSG00000047597	X	37685791	37732130	1	protein_coding	PC	481.96	XK	0.420505	0.14613	2.87761	0.00400699	0.0767453	1.00803	0.405429	0.174243	2.3268	0.0199759	0.30394	0.689025	0.393094	0.177577	2.21366	0.0268522	0.376416	0.617559
ENSG00000287713	12	7838914	7844395	1	lncRNA	LNC	17.7024	AC006517.6	0.319124	0.109914	2.9034	0.00369134	0.0736436	0.77637	0.533965	0.1268	4.21107	2.54164e-05	NA	2.45351	0.491091	0.127206	3.86059	0.000113115	0.0498726	1.93808
ENSG00000164405	5	132866630	132868847	1	protein_coding	PC	1538.37	UQCRQ	0.120991	0.0420632	2.87641	0.00402224	0.0767453	0.289838	0.14537	0.049976	2.9088	0.00362819	0.174871	0.354749	0.14237	0.0509427	2.79471	0.00519456	0.235293	0.325238
ENSG00000112118	6	52264014	52284881	-1	protein_coding	PC	1909.25	MCM3	-0.119929	0.0416952	-2.87632	0.00402338	0.0767453	-0.287279	-0.0677666	0.0486366	-1.39332	0.163522	0.592795	-0.0532934	-0.07667	0.0493319	-1.55417	0.120144	0.579089	-0.0705592
ENSG00000100104	22	26483877	26494658	1	protein_coding	PC	552.28	SRRD	0.200939	0.0698607	2.87628	0.00402389	0.0767453	0.481321	0.131124	0.0823346	1.59257	0.111256	0.520585	0.12505	0.120492	0.0837652	1.43845	0.150305	0.608539	0.0991683
ENSG00000175202	15	72675798	72686182	-1	protein_coding	PC	13.5345	HIGD2B	0.390674	0.135826	2.87628	0.00402391	0.0767453	0.935801	0.355831	0.162701	2.18702	0.0287409	NA	0.548513	0.3708	0.165377	2.24215	0.0249516	0.372227	0.594356
ENSG00000220744	6	127362513	127363403	1	processed_pseudogene	PSE	398.576	RPL5P18	-0.196453	0.0683016	-2.87625	0.00402432	0.0767453	-0.470564	-0.165209	0.0812503	-2.03334	0.0420187	0.382878	-0.22742	-0.170486	0.0826751	-2.06212	0.0391967	0.418564	-0.239831
ENSG00000187097	14	73958010	74019399	-1	protein_coding	PC	244.043	ENTPD5	0.209929	0.072989	2.87618	0.00402522	0.0767453	0.502825	0.108497	0.0849036	1.27789	0.201289	0.633918	0.0755336	0.0979636	0.0862876	1.13531	0.256243	0.716806	0.0579305
ENSG00000279960	6	132891924	132893819	1	TEC	LNC	10.1868	AL137783.1	0.331861	0.115439	2.87477	0.00404319	0.076896	0.794235	0.305514	0.140166	2.17966	0.0292828	NA	0.468472	0.305648	0.142295	2.14799	0.0317145	NA	0.458087
ENSG00000111752	12	8913896	8941467	1	protein_coding	PC	167.165	PHC1	-0.147372	0.051264	-2.87477	0.0040432	0.076896	-0.352702	-0.129883	0.0606622	-2.14109	0.0322671	0.350545	-0.193687	-0.128356	0.0616298	-2.0827	0.0372788	0.41447	-0.183362
ENSG00000244097	17	656794	657547	-1	processed_pseudogene	PSE	221.27	RPS4XP17	-0.206416	0.0718071	-2.87459	0.00404556	0.076896	-0.493958	-0.157827	0.0850178	-1.85639	0.0633974	0.434461	-0.189065	-0.155202	0.0865355	-1.79351	0.072892	0.502522	-0.176514
ENSG00000242163	14	81332961	81333361	-1	processed_pseudogene	PSE	130.063	AL121769.1	0.23436	0.0815286	2.87458	0.00404567	0.076896	0.560826	0.200198	0.097105	2.06166	0.0392397	0.374983	0.281533	0.189702	0.0985861	1.92423	0.0543257	0.462621	0.239973
ENSG00000214041	3	9348443	9349192	1	processed_pseudogene	PSE	43.0214	PGAM1P4	0.279728	0.0973315	2.87397	0.00405344	0.0769387	0.669159	0.259717	0.116099	2.23702	0.0252852	0.323304	0.414802	0.289681	0.116933	2.47732	0.0132374	0.311049	0.544079
ENSG00000269837	19	23255053	23257939	-1	transcribed_processed_pseudogene	PSE	134.596	IPO5P1	-0.204584	0.0711865	-2.87391	0.00405419	0.0769387	-0.489384	-0.186062	0.0843494	-2.20585	0.0273946	0.332597	-0.290691	-0.179872	0.0856299	-2.10057	0.0356786	0.411522	-0.260381
ENSG00000163132	4	4859665	4863936	1	protein_coding	PC	16.4084	MSX1	0.509671	0.176831	2.88225	0.00394844	0.0765155	1.22503	0.556662	0.211702	2.62946	0.00855201	NA	1.15114	0.565655	0.214839	2.63292	0.00846547	0.268117	1.17223
ENSG00000219532	6	131819803	131820091	-1	processed_pseudogene	PSE	27.9698	SELENOKP2	0.282007	0.0981715	2.8726	0.00407115	0.077141	0.674077	0.217119	0.117323	1.85061	0.0642255	0.43534	0.25887	0.21318	0.119263	1.78748	0.0738606	0.502704	0.241232
ENSG00000088543	3	50558025	50571027	-1	protein_coding	PC	264.045	C3orf18	-0.162057	0.0564255	-2.87205	0.00407821	0.0771609	-0.38724	-0.140575	0.0670098	-2.09783	0.03592	0.363992	-0.203084	-0.140307	0.0680617	-2.06146	0.0392591	0.418564	-0.197279
ENSG00000224906	12	6438498	6438852	1	processed_pseudogene	PSE	74.5077	SRP14P1	0.199212	0.0693629	2.87203	0.00407849	0.0771609	0.476017	0.169338	0.0827714	2.04585	0.0407716	0.379816	0.235319	0.175357	0.0841326	2.0843	0.0371329	0.41447	0.250803
ENSG00000010017	6	13621498	13711835	-1	protein_coding	PC	1253.95	RANBP9	0.0913126	0.0318198	2.86968	0.00410886	0.077665	0.217897	0.0511219	0.0369862	1.38219	0.166914	0.597859	0.0397476	0.0486089	0.0376826	1.28996	0.197065	0.661609	0.0342883
ENSG00000129480	14	31446036	31457506	-1	protein_coding	PC	43.9639	DTD2	-0.216949	0.0756104	-2.8693	0.00411381	0.077665	-0.517587	-0.167622	0.0889018	-1.88547	0.0593664	0.427485	-0.205581	-0.187224	0.0887725	-2.10904	0.0349414	0.40915	-0.272722
ENSG00000005889	X	24149173	24216255	1	protein_coding	PC	1364.59	ZFX	-0.101009	0.0352043	-2.86924	0.00411466	0.077665	-0.240975	-0.0983033	0.0419262	-2.34467	0.0190438	0.301895	-0.169106	-0.0974003	0.0427535	-2.27818	0.0227157	0.363668	-0.160094
ENSG00000162804	2	240998618	241095568	1	protein_coding	PC	162.814	SNED1	-0.242168	0.0844151	-2.86878	0.00412056	0.077665	-0.577582	-0.135352	0.0986021	-1.37271	0.169843	0.601263	-0.104215	-0.137474	0.100414	-1.36907	0.170977	0.630974	-0.105451
ENSG00000134802	11	57406954	57427580	-1	protein_coding	PC	31.8875	SLC43A3	0.30454	0.106158	2.86875	0.00412098	0.077665	0.726327	0.242303	0.12443	1.94731	0.0514979	0.407992	0.312138	0.284586	0.125306	2.27112	0.0231399	0.364701	0.465479
ENSG00000144909	3	125528858	125595497	-1	protein_coding	PC	3318.56	OSBPL11	0.0914044	0.0318711	2.86794	0.0041315	0.0777931	0.217898	0.0769368	0.0378368	2.03338	0.0420137	0.382878	0.105912	0.0765125	0.038593	1.98255	0.0474176	0.440577	0.101307
ENSG00000187912	19	14583084	14611157	1	protein_coding	PC	496.473	CLEC17A	-0.309378	0.107882	-2.86774	0.00413411	0.0777931	-0.73744	-0.349392	0.128495	-2.71912	0.00654564	0.217131	-0.76309	-0.336731	0.13078	-2.57479	0.0100302	0.283322	-0.673021
ENSG00000145721	5	97091867	97142753	-1	protein_coding	PC	12.8905	LIX1	-0.442427	0.154403	-2.8654	0.00416484	0.0783112	-1.05315	-0.210731	0.173788	-1.21257	0.225293	NA	-0.136396	-0.200337	0.177227	-1.1304	0.258307	0.718495	-0.117771
ENSG00000287632	4	78669690	78691671	-1	lncRNA	LNC	18.8053	AC112253.2	0.531577	0.185543	2.86498	0.00417033	0.0783237	1.26506	0.246475	0.215252	1.14505	0.252187	0.67419	0.14746	0.297107	0.218194	1.36166	0.173304	0.635056	0.226155
ENSG00000198034	X	72255679	72277248	-1	protein_coding	PC	28309.5	RPS4X	-0.142072	0.0495928	-2.86477	0.00417306	0.0783237	-0.338067	-0.118467	0.0590206	-2.00721	0.0447275	0.391227	-0.159862	-0.114575	0.0601436	-1.90502	0.0567781	0.467947	-0.142739
ENSG00000198105	10	37776526	37858106	-1	protein_coding	PC	209.174	ZNF248	-0.136628	0.047695	-2.86462	0.00417509	0.0783237	-0.325084	-0.0715889	0.0552885	-1.29482	0.195381	0.627857	-0.050765	-0.0791247	0.0558222	-1.41744	0.156354	0.615612	-0.0637659
ENSG00000232671	1	151279678	151281950	-1	lncRNA	LNC	23.5348	ZNF687-AS1	0.27531	0.0961275	2.86401	0.00418312	0.0783981	0.654825	0.256789	0.114552	2.24167	0.0249828	0.321547	0.411467	0.259202	0.116617	2.22268	0.0262374	0.375297	0.40982
ENSG00000236753	7	131309469	131328312	-1	lncRNA	LNC	98.0517	MKLN1-AS	0.206952	0.0722641	2.86384	0.00418545	0.0783981	0.492186	0.119855	0.0842368	1.42283	0.154785	0.582375	0.0971146	0.119094	0.0856796	1.38999	0.164531	0.624397	0.0933404
ENSG00000283839	2	184593577	184599008	-1	lncRNA	LNC	500.564	AC096667.1	0.150838	0.0526894	2.86278	0.00419939	0.0785991	0.358514	0.123002	0.0624965	1.96814	0.0490522	0.40362	0.161051	0.121694	0.0637273	1.90961	0.0561831	0.467078	0.152166
ENSG00000092068	14	23125295	23183674	-1	protein_coding	PC	148.72	SLC7A8	-0.403634	0.141026	-2.86214	0.00420796	0.0786995	-0.959006	-0.20779	0.16524	-1.2575	0.208571	0.638959	-0.141452	-0.200411	0.168374	-1.19027	0.23394	0.697836	-0.126438
ENSG00000204882	8	141356470	141367286	-1	protein_coding	PC	21.8811	GPR20	0.337182	0.11782	2.86184	0.00421194	0.0787139	0.800982	0.372828	0.139975	2.66354	0.00773236	0.230803	0.787296	0.361844	0.141978	2.5486	0.0108157	0.294407	0.711365
ENSG00000242759	3	106449775	107240671	-1	lncRNA	LNC	8.0897	LINC00882	0.383977	0.134236	2.86046	0.00423023	0.0789393	0.911421	0.33506	0.160069	2.09322	0.0363293	NA	0.4824	0.324382	0.162731	1.99336	0.0462217	NA	0.433099
ENSG00000079308	2	217799588	218033982	-1	protein_coding	PC	2454.58	TNS1	0.449013	0.156975	2.8604	0.00423101	0.0789393	1.06576	0.304948	0.185745	1.64176	0.10064	0.501303	0.304103	0.286759	0.189274	1.51504	0.129762	0.590937	0.254313
ENSG00000229591	7	152120001	152121717	-1	lncRNA	LNC	12.3208	AC006017.1	0.43126	0.150779	2.86021	0.00423366	0.0789393	1.0235	0.493142	0.178075	2.76929	0.00561782	NA	1.10978	0.514474	0.181718	2.83118	0.00463771	0.224357	1.20063
ENSG00000135763	1	229626247	229660200	1	protein_coding	PC	429.566	URB2	-0.140259	0.0490435	-2.85989	0.00423791	0.0789584	-0.332813	-0.118199	0.0582521	-2.0291	0.0424484	0.383794	-0.162185	-0.101494	0.0581625	-1.745	0.0809847	0.513853	-0.11079
ENSG00000180999	1	172420685	172468831	1	protein_coding	PC	12.9845	C1orf105	1.03955	0.361377	2.87665	0.00401927	0.0767453	2.49062	1.25879	0.432879	2.90795	0.00363807	NA	3.07035	1.14951	0.440883	2.6073	0.00912598	0.274413	2.34469
ENSG00000211938	14	106062151	106062683	-1	IG_V_gene	PC	69.1747	IGHV3-7	-0.453298	0.15855	-2.85902	0.00424956	0.0790554	-1.07507	-0.326696	0.186916	-1.74782	0.0804945	0.471445	-0.357482	-0.34524	0.190424	-1.81301	0.069831	0.496549	-0.399081
ENSG00000224950	1	116493016	116499212	-1	lncRNA	LNC	128.075	AL390066.2	0.219881	0.0769287	2.85824	0.00426	0.0791894	0.521247	0.184278	0.0913177	2.01798	0.043593	0.387281	0.250725	0.182028	0.0931066	1.95505	0.0505769	0.450436	0.235917
ENSG00000187764	9	89360787	89498130	-1	protein_coding	PC	29595.6	SEMA4D	-0.127227	0.0445177	-2.8579	0.00426458	0.0792145	-0.301544	-0.0385128	0.0501233	-0.768361	0.442273	0.804834	-0.0136455	-0.0372732	0.0511355	-0.728911	0.466056	0.837526	-0.0123584
ENSG00000168646	17	65528563	65561648	-1	protein_coding	PC	782.723	AXIN2	-0.310403	0.108659	-2.85666	0.00428118	0.0793722	-0.73517	-0.310842	0.129178	-2.40631	0.0161144	0.287722	-0.557273	-0.281353	0.12977	-2.16809	0.0301515	0.389739	-0.427851
ENSG00000168348	14	35534164	35537054	1	protein_coding	PC	15.0428	INSM2	-0.302317	0.10583	-2.85662	0.00428179	0.0793722	-0.716	-0.355101	0.124602	-2.84988	0.00437353	NA	-0.837742	-0.328168	0.126531	-2.59358	0.00949822	0.279169	-0.663673
ENSG00000172179	6	22287244	22302826	-1	protein_coding	PC	11.4396	PRL	0.573616	0.199673	2.87278	0.00406877	0.077141	1.37125	0.570422	0.242598	2.3513	0.0187078	NA	0.985676	0.605549	0.247134	2.45028	0.0142744	0.318499	1.1175
ENSG00000141741	17	39728496	39730532	-1	protein_coding	PC	1270.24	MIEN1	0.101911	0.0356801	2.85624	0.00428691	0.0793888	0.24131	0.0760209	0.0421807	1.80227	0.071503	0.454882	0.0870953	0.0717437	0.0429553	1.67019	0.0948813	0.543328	0.0733808
ENSG00000214760	12	122364782	122365632	1	processed_pseudogene	PSE	233.234	RPL21P1	0.256185	0.0897205	2.85537	0.00429868	0.0795466	0.606304	0.110913	0.10377	1.06883	0.285145	0.703122	0.0604403	0.102824	0.105636	0.973373	0.330368	0.762135	0.0494584
ENSG00000187607	17	15699577	15720787	1	protein_coding	PC	176.509	ZNF286A	-0.178446	0.0625172	-2.85435	0.00431249	0.079742	-0.422073	-0.150555	0.0740783	-2.03237	0.042116	0.382972	-0.207096	-0.143806	0.0748526	-1.92119	0.054708	0.462903	-0.181476
ENSG00000255909	12	19413153	19413461	1	processed_pseudogene	PSE	38.9068	PDCD5P1	0.212537	0.0744778	2.8537	0.00432138	0.0798462	0.502518	0.163696	0.0880806	1.85848	0.0631013	0.434328	0.196429	0.150878	0.089139	1.69261	0.0905291	0.535825	0.157398
ENSG00000272189	6	136550661	136552554	1	lncRNA	LNC	20.6329	AL024508.1	0.54996	0.192773	2.85289	0.0043324	0.0799807	1.2997	0.304244	0.226888	1.34094	0.179939	0.613753	0.226623	0.216055	0.227242	0.950767	0.341722	0.769046	0.100752
ENSG00000156298	X	38561370	38688920	1	protein_coding	PC	32.7631	TSPAN7	0.555595	0.194762	2.85268	0.00433518	0.0799807	1.31287	0.328374	0.229324	1.43193	0.152165	0.579308	0.268507	0.294259	0.233581	1.25977	0.207752	0.67304	0.200818
ENSG00000277290	11	243099	243483	-1	processed_pseudogene	PSE	17.6202	AC136475.10	-0.526342	0.168191	-3.12943	0.00175147	0.0503349	-1.45091	-0.615711	0.197017	-3.12517	0.00177705	NA	-1.69339	-0.597156	0.200584	-2.97709	0.00290999	0.184375	-1.51445
ENSG00000166068	15	38252836	38357249	1	protein_coding	PC	171.746	SPRED1	0.296269	0.103952	2.85006	0.00437106	0.0805215	0.699021	0.164609	0.121457	1.35528	0.175327	0.60714	0.12447	0.160042	0.123717	1.29361	0.195799	0.659951	0.11334
ENSG00000174358	5	1201595	1225111	1	protein_coding	PC	38.6373	SLC6A19	0.871119	0.305715	2.84944	0.00437959	0.0805581	2.05459	0.422908	0.756895	0.558741	0.576339	0.868554	0.101211	0.360211	0.761105	0.473274	0.636018	0.901836	0.0707925
ENSG00000270550	14	106335082	106335613	-1	IG_V_gene	PC	75.7291	IGHV3-30	-0.410071	0.143923	-2.84924	0.00438241	0.0805581	-0.967065	-0.216257	0.167976	-1.28743	0.197945	0.629966	-0.152127	-0.188794	0.169452	-1.11414	0.265217	0.722798	-0.10882
ENSG00000233594	2	55435156	55435622	-1	processed_pseudogene	PSE	127.783	BTF3P5	0.213181	0.0748214	2.8492	0.00438291	0.0805581	0.502732	0.165931	0.0887989	1.86861	0.0616771	0.430484	0.200755	0.143155	0.0890709	1.6072	0.10801	0.559852	0.138364
ENSG00000225528	22	39960397	39964718	1	protein_coding	PC	168.419	Z82206.1	0.307578	0.107968	2.8488	0.0043885	0.0806004	0.725172	0.266203	0.128542	2.07094	0.0383645	0.371912	0.376962	0.253131	0.130868	1.93425	0.0530824	0.459313	0.322755
ENSG00000184271	12	51186936	51217708	-1	protein_coding	PC	393.921	POU6F1	-0.152769	0.0536401	-2.84804	0.00439895	0.0807319	-0.360023	-0.140278	0.0638498	-2.19699	0.0280209	0.335227	-0.217784	-0.145823	0.0648775	-2.24767	0.0245971	0.370927	-0.234647
ENSG00000177700	11	837356	842529	-1	protein_coding	PC	775.689	POLR2L	0.158183	0.055608	2.84461	0.00444656	0.0815447	0.372043	0.115936	0.0659255	1.75859	0.0786465	0.4688	0.128031	0.117667	0.0672239	1.75038	0.080053	0.512926	0.129037
ENSG00000224597	10	29409402	29487745	1	transcribed_unprocessed_pseudogene	PSE	196.412	SVIL-AS1	0.1344	0.0472625	2.84368	0.00445956	0.0817219	0.315934	0.107296	0.0560363	1.91475	0.0555244	0.419954	0.134711	0.117927	0.0567096	2.07949	0.0375725	0.414751	0.168061
ENSG00000254090	8	33015261	33017043	1	processed_pseudogene	PSE	53.0905	MTND2P32	0.308062	0.108348	2.84325	0.00446554	0.0817705	0.723984	0.303825	0.129428	2.34745	0.0189025	0.301895	0.523637	0.311941	0.131677	2.36898	0.017837	0.344882	0.545485
ENSG00000177873	3	40477113	40491053	1	protein_coding	PC	224.078	ZNF619	-0.119383	0.0419921	-2.84298	0.00446942	0.0817804	-0.280519	-0.128967	0.0498443	-2.58739	0.00967049	0.25101	-0.25981	-0.136877	0.0504365	-2.71384	0.00665074	0.254724	-0.297999
ENSG00000023516	13	42272152	42323261	1	protein_coding	PC	1195.03	AKAP11	-0.0842412	0.0296348	-2.84264	0.00447413	0.0817881	-0.197907	-0.0810229	0.0351217	-2.30692	0.0210594	0.308915	-0.135839	-0.0880598	0.0355061	-2.48013	0.0131333	0.310879	-0.165696
ENSG00000197301	12	65851340	65882167	-1	lncRNA	LNC	11.973	HMGA2-AS1	0.420015	0.147799	2.8418	0.00448595	0.0817881	0.986256	0.312417	0.173527	1.80039	0.0717983	NA	0.35737	0.303114	0.176995	1.71255	0.0867948	0.526775	0.321757
ENSG00000140320	15	40439721	40468236	1	protein_coding	PC	1096.07	BAHD1	-0.0710245	0.0249937	-2.8417	0.00448743	0.0817881	-0.166766	-0.0622483	0.0297528	-2.09219	0.0364219	0.366772	-0.0895527	-0.0618284	0.0302867	-2.04144	0.0412075	0.422399	-0.0856338
ENSG00000176928	5	75025346	75052558	-1	protein_coding	PC	255.01	GCNT4	-0.227294	0.0799889	-2.84157	0.0044892	0.0817881	-0.533648	-0.213188	0.0952101	-2.23913	0.0251475	0.322373	-0.340995	-0.200884	0.0962601	-2.08689	0.0368982	0.41447	-0.287866
ENSG00000113327	5	162000057	162162977	1	protein_coding	PC	8.95254	GABRG2	0.378196	0.133097	2.8415	0.00449013	0.0817881	0.887907	0.357701	0.159421	2.24375	0.0248485	NA	0.574004	0.366287	0.162207	2.25815	0.0239363	NA	0.59373
ENSG00000230897	17	14705076	14705534	-1	processed_pseudogene	PSE	2828.07	RPS18P12	-0.148682	0.0523282	-2.84134	0.00449245	0.0817881	-0.349034	-0.150897	0.0624756	-2.4153	0.0157222	0.285773	-0.272142	-0.12463	0.0611689	-2.03747	0.0416026	0.423561	-0.172099
ENSG00000091129	7	108147623	108456717	-1	protein_coding	PC	26.5468	NRCAM	-0.524205	0.184514	-2.84101	0.00449706	0.0817881	-1.23035	0.060527	0.199831	0.302892	0.761973	0.937756	0.00714586	0.0840164	0.202606	0.41468	0.678376	0.916475	0.0141592
ENSG00000008018	6	170535120	170553307	-1	protein_coding	PC	3402.09	PSMB1	0.0705585	0.0248359	2.84099	0.00449738	0.0817881	0.165604	0.0928775	0.0293243	3.16725	0.00153886	0.123534	0.261246	0.0904922	0.0298783	3.0287	0.0024561	0.170873	0.236163
ENSG00000134825	11	61768501	61792802	-1	protein_coding	PC	2641.06	TMEM258	0.142479	0.0501544	2.84081	0.00449986	0.0817881	0.33437	0.130631	0.0598225	2.18364	0.0289885	0.337952	0.200881	0.11876	0.060626	1.95889	0.0501258	0.449065	0.15438
ENSG00000099203	19	10832067	10836318	-1	protein_coding	PC	450.265	TMED1	0.157483	0.0554659	2.83928	0.00452151	0.0820884	0.369254	0.167533	0.0663122	2.52643	0.0115228	0.258378	0.324754	0.164979	0.0675691	2.44164	0.0146208	0.321216	0.302742
ENSG00000124486	X	41085445	41236579	1	protein_coding	PC	6749.93	USP9X	-0.0823857	0.0290178	-2.83915	0.00452344	0.0820884	-0.193156	-0.0849675	0.0346407	-2.45282	0.0141741	0.277418	-0.157063	-0.0750166	0.034724	-2.16037	0.0307439	0.390684	-0.113443
ENSG00000104765	8	26383054	26505636	1	protein_coding	PC	14433.1	BNIP3L	0.28915	0.101852	2.83894	0.00452643	0.0820884	0.677839	0.190637	0.120234	1.58555	0.112842	0.524383	0.180634	0.184091	0.122593	1.50165	0.133188	0.593185	0.161178
ENSG00000157045	16	15037854	15056079	-1	protein_coding	PC	515.782	NTAN1	0.193629	0.0682364	2.83762	0.00454513	0.0822179	0.453567	0.159858	0.0811227	1.97057	0.048773	0.402478	0.209705	0.158436	0.0827377	1.91492	0.0555023	0.465426	0.198947
ENSG00000215734	21	36994643	36995075	1	processed_pseudogene	PSE	123.758	MRPL20P1	-0.265255	0.0934784	-2.83761	0.00454525	0.0822179	-0.621346	-0.264564	0.111024	-2.38294	0.017175	0.293789	-0.466982	-0.256637	0.112702	-2.27712	0.0227789	0.363668	-0.421518
ENSG00000227039	21	44921051	44929678	1	lncRNA	LNC	5235.41	ITGB2-AS1	0.25644	0.0903723	2.83759	0.0045455	0.0822179	0.60069	0.415436	0.10417	3.98808	6.66105e-05	0.032605	1.73505	0.414618	0.106254	3.90215	9.53401e-05	0.0475621	1.66706
ENSG00000250144	4	135045464	135046850	1	processed_pseudogene	PSE	1388	AC104619.3	-0.138828	0.0489262	-2.83749	0.00454698	0.0822179	-0.325173	-0.0808495	0.0574168	-1.40812	0.159096	0.588324	-0.0645454	-0.0779751	0.0585007	-1.33289	0.182567	0.643711	-0.0575906
ENSG00000198198	1	43389882	43454247	1	protein_coding	PC	3208.96	SZT2	-0.0892797	0.0314712	-2.83687	0.00455578	0.0822838	-0.209043	-0.0514427	0.036835	-1.39657	0.162542	0.59119	-0.0405901	-0.0515353	0.0375759	-1.3715	0.17022	0.63013	-0.0396301
ENSG00000115947	2	147930397	148021604	-1	protein_coding	PC	607.015	ORC4	0.0943558	0.0332618	2.83676	0.00455734	0.0822838	0.220914	0.0663728	0.0391659	1.69466	0.0901403	0.489058	0.069365	0.0627349	0.0398454	1.57446	0.115381	0.570979	0.0588368
ENSG00000223891	20	44210907	44226027	1	lncRNA	LNC	650.465	OSER1-DT	-0.156674	0.0552422	-2.83613	0.00456635	0.0823858	-0.366685	-0.0830824	0.0643459	-1.29118	0.19664	0.629143	-0.0586833	-0.0920199	0.0652498	-1.41027	0.15846	0.617644	-0.0736234
ENSG00000260979	16	8962706	8966990	1	lncRNA	LNC	153.818	AC022167.3	0.411988	0.14529	2.83563	0.00457356	0.0824553	0.963948	0.300775	0.172034	1.74835	0.0804033	0.471445	0.329266	0.231318	0.173227	1.33535	0.181762	0.643383	0.17129
ENSG00000185088	15	63125872	63158021	-1	protein_coding	PC	787.871	RPS27L	0.11765	0.0414935	2.83538	0.00457719	0.08246	0.27523	0.0843187	0.0489656	1.722	0.0850696	0.480783	0.09024	0.0758854	0.0497089	1.5266	0.126861	0.58747	0.0680442
ENSG00000165457	11	72216601	72221950	1	protein_coding	PC	122.43	FOLR2	0.246252	0.0868747	2.83457	0.00458879	0.0824788	0.575812	0.158807	0.102245	1.5532	0.120375	0.534706	0.146018	0.157225	0.104257	1.50805	0.131541	0.592225	0.138505
ENSG00000184185	17	21376357	21419870	1	protein_coding	PC	32.9529	KCNJ12	0.209096	0.0737678	2.83451	0.00458959	0.0824788	0.488913	0.137052	0.0870468	1.57446	0.115381	0.527949	0.128536	0.152987	0.0876242	1.74594	0.0808212	0.513614	0.167134
ENSG00000111846	6	10492223	10629368	1	protein_coding	PC	204.837	GCNT2	0.236551	0.0834686	2.83401	0.00459673	0.0824788	0.55295	0.143538	0.0979674	1.46516	0.142876	0.565453	0.121296	0.124089	0.099005	1.25336	0.210075	0.675334	0.0840857
ENSG00000163904	3	185582496	185633551	1	protein_coding	PC	1558.31	SENP2	-0.0856837	0.0302344	-2.83398	0.00459729	0.0824788	-0.200285	-0.055448	0.0355807	-1.55837	0.119145	0.533256	-0.0512297	-0.0461383	0.0357421	-1.29087	0.19675	0.661129	-0.0325776
ENSG00000249626	3	197634315	197635811	1	processed_pseudogene	PSE	21.0488	AC024560.2	-0.248064	0.0875353	-2.83388	0.0045987	0.0824788	-0.579817	-0.255958	0.102773	-2.49053	0.0127554	0.267212	-0.484862	-0.243614	0.104138	-2.33934	0.0193179	0.351722	-0.417564
ENSG00000100246	22	38778508	38794198	-1	protein_coding	PC	360.78	DNAL4	-0.122554	0.0432498	-2.83363	0.0046023	0.0824788	-0.286411	-0.127386	0.0515354	-2.47181	0.013443	0.271644	-0.238403	-0.118965	0.0522606	-2.27638	0.0228231	0.36383	-0.195296
ENSG00000114166	3	20040446	20154404	1	protein_coding	PC	3824.42	KAT2B	0.160353	0.0565901	2.83359	0.00460284	0.0824788	0.374741	0.163531	0.0675113	2.42228	0.0154233	0.284218	0.29629	0.151352	0.0685483	2.20797	0.0272465	0.378413	0.23682
ENSG00000215326	21	27143344	27143949	-1	processed_pseudogene	PSE	471.659	GPX1P2	0.264714	0.0934288	2.83332	0.00460669	0.0824788	0.618534	0.244209	0.111412	2.19195	0.0283831	0.335637	0.377777	0.261061	0.11334	2.30335	0.0212593	0.358784	0.436611
ENSG00000213434	4	183483490	183484185	1	processed_pseudogene	PSE	42.6735	VTI1BP2	0.308132	0.108758	2.8332	0.00460851	0.0824788	0.719931	0.221088	0.128321	1.72292	0.0849023	0.480108	0.236803	0.240892	0.130538	1.84538	0.0649826	0.486256	0.285988
ENSG00000204356	6	31952087	31959038	-1	protein_coding	PC	1435.75	NELFE	0.109146	0.038556	2.83083	0.0046427	0.0830302	0.254662	0.0677398	0.0453407	1.49402	0.135171	0.557192	0.0588738	0.0840802	0.0453385	1.8545	0.0636675	0.483946	0.100567
ENSG00000109390	4	139266880	139302551	-1	protein_coding	PC	342.661	NDUFC1	0.128908	0.0455445	2.83037	0.00464935	0.0830885	0.300692	0.095617	0.0536354	1.78272	0.0746318	0.460573	0.107768	0.0953144	0.054637	1.7445	0.0810714	0.513853	0.104001
ENSG00000173598	12	93377883	93408146	1	protein_coding	PC	616.391	NUDT4	0.215364	0.0761087	2.82969	0.00465936	0.08311	0.502158	0.165515	0.0903269	1.8324	0.0668918	0.441383	0.194418	0.148516	0.0917744	1.61827	0.105604	0.557401	0.144999
ENSG00000204519	19	57681969	57717301	1	protein_coding	PC	232.436	ZNF551	-0.136175	0.0481314	-2.82923	0.00466596	0.08311	-0.317432	-0.108849	0.0569153	-1.91247	0.0558155	0.420185	-0.136415	-0.109185	0.0579042	-1.88562	0.0593459	0.47497	-0.133928
ENSG00000136997	8	127735434	127742951	1	protein_coding	PC	1957.96	MYC	-0.187152	0.0661496	-2.82922	0.00466618	0.08311	-0.436258	-0.094773	0.0770393	-1.23019	0.218626	0.648152	-0.0625785	-0.0925805	0.0785568	-1.17852	0.238591	0.701815	-0.0576172
ENSG00000275395	19	39863323	39934626	-1	protein_coding	PC	360.985	FCGBP	-0.371516	0.13133	-2.82888	0.00467119	0.08311	-0.865845	-0.363405	0.156819	-2.31734	0.020485	0.30652	-0.613632	-0.373832	0.158746	-2.3549	0.0185276	0.347446	-0.647545
ENSG00000233595	1	50017092	50017503	1	processed_pseudogene	PSE	61.5785	MTND2P29	0.299718	0.105952	2.82881	0.00467212	0.08311	0.698489	0.266516	0.126383	2.10881	0.0349613	0.360648	0.388158	0.260556	0.128555	2.0268	0.042683	0.42666	0.356895
ENSG00000153574	2	88691673	88750929	1	protein_coding	PC	939.71	RPIA	0.200835	0.0710093	2.82829	0.00467981	0.08311	0.467899	0.153882	0.0840579	1.83067	0.0671498	0.442426	0.180497	0.141967	0.0855843	1.6588	0.0971558	0.547414	0.143746
ENSG00000107593	10	100288149	100330264	-1	protein_coding	PC	9.47951	PKD2L1	-0.420736	0.148765	-2.8282	0.00468108	0.08311	-0.980169	-0.353553	0.175685	-2.01243	0.0441751	NA	-0.479001	-0.326473	0.178968	-1.8242	0.0681223	NA	-0.3809
ENSG00000156482	8	98024851	98046469	-1	protein_coding	PC	14638.5	RPL30	0.15425	0.0545418	2.8281	0.00468252	0.08311	0.359328	0.179605	0.0649236	2.76641	0.00566776	0.20678	0.403499	0.187561	0.0660285	2.84061	0.00450274	0.22346	0.440117
ENSG00000180539	9	137027464	137037957	1	lncRNA	LNC	1193.28	C9orf139	0.143385	0.0507008	2.82807	0.00468292	0.08311	0.334014	0.147325	0.0605038	2.43498	0.0148928	0.282697	0.269167	0.142403	0.0616243	2.31083	0.0208422	0.356452	0.239388
ENSG00000271178	16	33827214	33827661	1	IG_V_gene	PC	15.305	IGHV3OR16-13	-0.651113	0.208661	-3.12044	0.00180581	0.0512599	-1.78622	-0.716674	0.245297	-2.92166	0.00348171	NA	-1.76173	-0.686299	0.249819	-2.74719	0.0060108	0.248149	-1.52432
ENSG00000124440	19	46297046	46343433	1	protein_coding	PC	23.737	HIF3A	0.320222	0.11325	2.82756	0.00469046	0.0831564	0.745727	0.361559	0.13566	2.66519	0.00769457	0.230803	0.764268	0.346511	0.137762	2.51529	0.0118934	0.299249	0.666929
ENSG00000184708	22	31436977	31496108	-1	protein_coding	PC	1293.77	EIF4ENIF1	-0.0868593	0.0307293	-2.8266	0.00470457	0.0833025	-0.202163	-0.0883992	0.0366282	-2.41342	0.0158036	0.28599	-0.159228	-0.0844851	0.0372325	-2.26912	0.0232608	0.365415	-0.137996
ENSG00000231991	9	33624274	33625293	1	processed_pseudogene	PSE	1463.76	ANXA2P2	0.130023	0.0460007	2.82653	0.00470549	0.0833025	0.302614	0.08927	0.0543939	1.64118	0.100761	0.501405	0.0889762	0.110615	0.0541798	2.04162	0.0411889	0.422399	0.153226
ENSG00000234426	6	88177804	88442928	-1	lncRNA	LNC	171.724	AL139042.1	1.21652	0.425431	2.85951	0.004243	0.0789933	2.88599	1.23821	0.506996	2.44226	0.0145958	0.281548	2.27308	1.39376	0.513496	2.71425	0.00664257	0.254724	3.03514
ENSG00000177238	16	31214091	31231537	1	protein_coding	PC	66.2821	TRIM72	0.243648	0.0862194	2.82591	0.00471466	0.0833445	0.56686	0.302694	0.102282	2.9594	0.00308235	0.159851	0.760101	0.284827	0.10395	2.74004	0.00614325	0.249955	0.629925
ENSG00000196793	10	43556344	43574618	-1	protein_coding	PC	36.4757	ZNF239	-0.312801	0.110745	-2.82452	0.00473509	0.0836291	-0.727159	-0.216485	0.129318	-1.67405	0.0941212	0.495259	-0.222181	-0.226651	0.130975	-1.7305	0.0835415	0.520196	-0.244352
ENSG00000036257	2	224470150	224585397	-1	protein_coding	PC	2875.9	CUL3	0.0677273	0.0239812	2.82418	0.00474022	0.0836291	0.157412	0.0491211	0.0282717	1.73747	0.082305	0.474377	0.0532755	0.0567708	0.028368	2.00122	0.0453683	0.43304	0.0762572
ENSG00000177144	1	148748894	148750099	1	protein_coding	PC	99.7719	NUDT4B	0.338579	0.119888	2.82412	0.00474099	0.0836291	0.786902	0.262995	0.142231	1.84906	0.0644489	0.435767	0.31317	0.210552	0.143364	1.46865	0.141928	0.603167	0.178534
ENSG00000237489	10	130020025	130110830	-1	protein_coding	PC	100.732	C10orf143	-0.169438	0.0600054	-2.82371	0.00474716	0.0836776	-0.3937	-0.160917	0.0712709	-2.25783	0.0239564	0.318243	-0.260779	-0.159681	0.0724795	-2.20313	0.0275859	0.379197	-0.248993
ENSG00000223718	7	135660039	135660647	1	processed_pseudogene	PSE	74.6406	AC093107.1	0.267496	0.0947531	2.82309	0.00475633	0.083779	0.621322	0.215392	0.113385	1.89965	0.0574795	0.423634	0.267191	0.216221	0.115032	1.87966	0.060155	0.476275	0.263947
ENSG00000227740	1	175904762	175921057	-1	lncRNA	LNC	27.9731	LINC02803	0.352587	0.124927	2.82234	0.0047674	0.0839137	0.818607	0.419287	0.147641	2.83991	0.00451264	0.186346	0.983468	0.423284	0.150557	2.81145	0.00493181	0.232083	0.976513
ENSG00000274020	1	148290889	148519604	-1	lncRNA	LNC	350.117	LINC01138	0.143463	0.0508476	2.82143	0.00478099	0.0840746	0.332903	0.0685987	0.0586425	1.16978	0.24209	0.668182	0.0422583	0.064025	0.0597228	1.07204	0.283704	0.734175	0.0350303
ENSG00000101928	X	134887632	134915257	-1	protein_coding	PC	199.127	MOSPD1	0.168673	0.0597861	2.82127	0.00478339	0.0840746	0.391365	0.11406	0.0703266	1.62186	0.104833	0.508801	0.111722	0.112063	0.0716271	1.56453	0.117693	0.575663	0.104135
ENSG00000237939	2	138307319	138307970	1	processed_pseudogene	PSE	61.1511	AC097523.2	-0.29179	0.103525	-2.81856	0.00482396	0.0847268	-0.67596	-0.327158	0.122633	-2.66777	0.00763558	0.229743	-0.692645	-0.307881	0.12428	-2.47732	0.0132372	0.311049	-0.578264
ENSG00000044459	9	17134982	17503923	1	protein_coding	PC	136.306	CNTLN	0.191357	0.067903	2.8181	0.00483094	0.0847659	0.443177	0.0594432	0.0773006	0.768988	0.4419	0.804664	0.0210831	0.0609627	0.0787538	0.774092	0.438877	0.827358	0.0218038
ENSG00000205309	17	17303335	17347663	1	protein_coding	PC	279.16	NT5M	0.33116	0.117518	2.81795	0.0048331	0.0847659	0.766893	0.436433	0.139167	3.13604	0.00171248	0.128238	1.20734	0.433765	0.141917	3.05646	0.00223965	0.164629	1.1494
ENSG00000228903	7	44026951	44041892	-1	transcribed_unprocessed_pseudogene	PSE	138.055	RASA4CP	-0.186779	0.0662911	-2.81755	0.00483913	0.0847831	-0.432436	-0.174954	0.0788142	-2.21983	0.0264304	0.328618	-0.27606	-0.172016	0.0801786	-2.14542	0.0319196	0.395547	-0.257327
ENSG00000176731	8	85214048	85220421	-1	protein_coding	PC	291.611	RBIS	0.184667	0.0655445	2.81743	0.00484099	0.0847831	0.427516	0.133476	0.0773786	1.72497	0.0845328	0.479413	0.143216	0.122312	0.0786495	1.55515	0.11991	0.578901	0.112667
ENSG00000181016	7	112480853	112491062	1	protein_coding	PC	555.527	LSMEM1	0.215137	0.0763692	2.81706	0.00484652	0.0848194	0.497949	0.247427	0.0906905	2.72825	0.0063671	0.214398	0.543363	0.230227	0.0915346	2.51519	0.011897	0.299249	0.443086
ENSG00000215457	18	51845007	51845628	-1	processed_pseudogene	PSE	103.91	RPS8P3	-0.16195	0.0574942	-2.8168	0.00485044	0.0848273	-0.374787	-0.174421	0.0682573	-2.55535	0.0106081	0.25442	-0.344371	-0.173024	0.0693813	-2.49381	0.0126381	0.305333	-0.328454
ENSG00000232369	1	44988234	44988725	-1	processed_pseudogene	PSE	18.7887	PPIAP35	0.271342	0.0963493	2.81623	0.00485912	0.0849185	0.627733	0.304923	0.115014	2.65117	0.0080213	0.234664	0.639044	0.293279	0.116418	2.51919	0.0117625	0.299249	0.565882
ENSG00000253986	8	23493009	23494198	-1	lncRNA	LNC	13.5284	AC104561.3	0.480898	0.170804	2.81549	0.00487028	0.0850531	1.11205	0.253934	0.198977	1.2762	0.201886	NA	0.176457	0.244817	0.202929	1.20641	0.227658	0.691822	0.157348
ENSG00000101017	20	46118278	46129863	1	protein_coding	PC	467.696	CD40	-0.223137	0.0792599	-2.81526	0.0048738	0.0850538	-0.515923	-0.257256	0.094268	-2.72898	0.006353	0.214283	-0.565196	-0.249903	0.0959587	-2.60428	0.00920679	0.274413	-0.508776
ENSG00000211650	22	22375986	22376505	1	IG_V_gene	PC	16.6958	IGLV5-45	-0.507788	0.180385	-2.81503	0.00487728	0.0850541	-1.17392	-0.428874	0.212504	-2.01819	0.0435715	NA	-0.583611	-0.417427	0.216744	-1.9259	0.0541168	0.462235	-0.528741
ENSG00000267041	19	36714383	36772825	-1	protein_coding	PC	83.913	ZNF850	-0.152318	0.0541276	-2.81406	0.00489201	0.0852019	-0.351934	-0.174607	0.0636319	-2.74401	0.00606933	0.210009	-0.387079	-0.176818	0.0644951	-2.74157	0.00611459	0.24969	-0.39141
ENSG00000146842	7	130164713	130207770	-1	protein_coding	PC	386.809	TMEM209	-0.102315	0.036359	-2.81401	0.00489271	0.0852019	-0.236393	-0.111441	0.0431156	-2.5847	0.00974637	0.25101	-0.224125	-0.115763	0.043776	-2.64445	0.00818245	0.263057	-0.241612
ENSG00000117751	1	27830782	27851676	1	protein_coding	PC	1765.03	PPP1R8	-0.0756146	0.0268793	-2.81311	0.00490642	0.0853801	-0.174612	-0.0720184	0.0320613	-2.24627	0.0246864	0.320919	-0.115773	-0.0734469	0.0326618	-2.24871	0.024531	0.370927	-0.11827
ENSG00000233247	X	14244382	14244928	1	processed_pseudogene	PSE	116.306	AC002524.1	0.20448	0.0726963	2.8128	0.00491116	0.0854008	0.472107	0.143911	0.0859554	1.67425	0.0940807	0.495259	0.147725	0.156993	0.0870088	1.80433	0.0711789	0.500138	0.180173
ENSG00000003436	2	187464230	187565760	-1	protein_coding	PC	52.6734	TFPI	0.284763	0.101246	2.81258	0.00491458	0.0854008	0.657379	0.250901	0.120726	2.07828	0.0376838	0.370869	0.357245	0.240588	0.122897	1.95764	0.0502727	0.449147	0.312444
ENSG00000214872	11	57542641	57550274	1	protein_coding	PC	185.82	SMTNL1	0.616773	0.215916	2.85655	0.00428278	0.0793722	1.46069	0.613556	0.257252	2.38504	0.0170774	0.293179	1.08451	0.629103	0.260435	2.41558	0.01571	0.327888	1.13479
ENSG00000128833	15	52192322	52295804	-1	protein_coding	PC	64.2367	MYO5C	-0.326712	0.1162	-2.81163	0.00492907	0.0855314	-0.753801	-0.475831	0.135859	-3.5024	0.00046108	0.0797708	-1.58748	-0.489921	0.137632	-3.55965	0.000371355	0.0861191	-1.68053
ENSG00000120784	19	37613749	37692337	-1	protein_coding	PC	144.19	ZFP30	-0.187699	0.0667799	-2.81072	0.00494311	0.0856674	-0.432835	-0.100945	0.077965	-1.29475	0.195406	0.627857	-0.0715766	-0.106215	0.0791664	-1.34167	0.179702	0.641429	-0.0791778
ENSG00000183530	22	31676256	31750140	-1	protein_coding	PC	2809.52	PRR14L	-0.0854306	0.0303951	-2.81067	0.0049439	0.0856674	-0.196997	-0.0679917	0.0361131	-1.88274	0.0597356	0.427556	-0.083206	-0.0693132	0.036827	-1.88213	0.0598184	0.475598	-0.0847815
ENSG00000213569	X	107131659	107132269	1	processed_pseudogene	PSE	76.7245	AL390039.1	0.169273	0.0602339	2.81026	0.00495011	0.0857131	0.39024	0.107598	0.0704382	1.52756	0.126622	0.544003	0.0965685	0.103697	0.0716468	1.44734	0.147801	0.60684	0.0861022
ENSG00000239219	3	169939353	169966734	-1	lncRNA	LNC	18.7545	AC008040.1	0.426731	0.151859	2.81004	0.00495352	0.0857131	0.983651	0.215446	0.176964	1.21746	0.22343	0.652696	0.140224	0.248837	0.179606	1.38546	0.165912	0.626015	0.194124
ENSG00000210112	MT	4402	4469	1	Mt_tRNA	SNC	271.839	MT-TM	0.366674	0.130515	2.80944	0.0049628	0.0857828	0.844916	0.277228	0.155079	1.78766	0.0738308	0.459133	0.313756	0.266022	0.158006	1.68362	0.0922557	0.537904	0.275334
ENSG00000123600	2	171317405	171434802	-1	protein_coding	PC	232.934	METTL8	-0.233652	0.0831727	-2.80924	0.00496584	0.0857828	-0.538336	-0.37363	0.0956412	-3.90658	9.36101e-05	0.0396333	-1.50524	-0.373033	0.0974617	-3.82749	0.000129458	0.0521093	-1.45031
ENSG00000111775	12	120438090	120440737	1	protein_coding	PC	1188.34	COX6A1	0.127809	0.0454983	2.8091	0.00496805	0.0857828	0.294449	0.0784761	0.0534819	1.46734	0.142283	0.564675	0.0664571	0.088416	0.054268	1.62925	0.103261	0.555911	0.087184
ENSG00000254612	11	127940913	127941654	-1	processed_pseudogene	PSE	332.122	AP001000.1	0.113708	0.0404844	2.80869	0.0049743	0.0858302	0.2619	0.0609761	0.0467556	1.30414	0.192185	0.625519	0.043676	0.070259	0.0471122	1.49131	0.13588	0.596352	0.0609037
ENSG00000099942	22	20917407	20953747	1	protein_coding	PC	5205.04	CRKL	-0.093117	0.0331729	-2.80702	0.00500026	0.0862176	-0.214263	-0.0721133	0.0393594	-1.83217	0.0669256	0.441383	-0.0846904	-0.0814032	0.0397409	-2.04835	0.0405258	0.420146	-0.113335
ENSG00000233608	2	238848032	238910534	1	protein_coding	PC	17.7121	TWIST2	-1.04152	0.352027	-2.95864	0.00309001	0.0675712	-2.61426	-0.789065	0.416719	-1.89352	0.058289	NA	-0.974033	-0.835253	0.427009	-1.95605	0.0504588	0.449996	-1.08338
ENSG00000025293	20	35771974	35950370	1	protein_coding	PC	3696.38	PHF20	-0.0815545	0.0290676	-2.80568	0.005021	0.0863929	-0.187511	-0.0428874	0.0339001	-1.26511	0.205832	0.637304	-0.0294416	-0.0428707	0.0345707	-1.24009	0.214942	0.679144	-0.0286239
ENSG00000169230	5	177303799	177306949	1	protein_coding	PC	2250.14	PRELID1	0.111239	0.0396571	2.80503	0.00503116	0.086507	0.255665	0.0734393	0.0467969	1.56932	0.116574	0.529303	0.0685482	0.0798638	0.0475163	1.68077	0.0928081	0.540007	0.0824525
ENSG00000260807	16	975761	981596	-1	lncRNA	LNC	221.697	CEROX1	-0.337986	0.120507	-2.8047	0.00503635	0.0865356	-0.776652	-0.329313	0.143176	-2.30006	0.0214448	0.31119	-0.549518	-0.322542	0.145776	-2.21258	0.0269264	0.376753	-0.506333
ENSG00000226881	X	50905438	50905866	1	processed_pseudogene	PSE	239.209	H3P44	0.157691	0.0562543	2.80318	0.00506019	0.0868612	0.362031	0.154242	0.0673637	2.28969	0.022039	0.312843	0.25555	0.176057	0.0672307	2.61871	0.00882641	0.273015	0.36166
ENSG00000196172	19	23739195	23758891	-1	protein_coding	PC	93.5023	ZNF681	-0.217273	0.0775163	-2.80293	0.00506411	0.0868612	-0.498748	-0.208725	0.0920169	-2.26834	0.0233086	0.316252	-0.340741	-0.211064	0.0935886	-2.25523	0.0241191	0.369089	-0.341425
ENSG00000248994	5	1931064	2119926	1	lncRNA	LNC	10.7104	AC124852.1	0.35362	0.126166	2.80281	0.00506593	0.0868612	0.811679	0.375739	0.150699	2.49331	0.0126558	NA	0.713044	0.381373	0.153378	2.4865	0.0129008	NA	0.72056
ENSG00000082014	7	151238764	151277896	-1	protein_coding	PC	3114.69	SMARCD3	0.187831	0.0670234	2.80247	0.00507134	0.0868932	0.431049	0.152841	0.079726	1.91708	0.0552281	0.419191	0.192249	0.143226	0.0811679	1.76456	0.0776378	0.507662	0.15897
ENSG00000237821	7	133169416	133170514	-1	processed_pseudogene	PSE	99.2732	AC083873.1	0.202549	0.0722836	2.80214	0.00507645	0.0869201	0.464736	0.108553	0.0844661	1.28517	0.198735	0.630355	0.0761745	0.119133	0.0857006	1.39011	0.164496	0.624397	0.0933821
ENSG00000153885	19	33795933	33815763	1	protein_coding	PC	333.716	KCTD15	0.20255	0.0722901	2.8019	0.00508018	0.0869233	0.464674	0.145741	0.0856633	1.70132	0.0888829	0.487508	0.1532	0.142554	0.0873026	1.63288	0.102495	0.554565	0.141028
ENSG00000087586	20	56369389	56392337	-1	protein_coding	PC	70.9606	AURKA	0.262782	0.09381	2.80121	0.00509106	0.0870487	0.60261	0.379051	0.109905	3.44889	0.000562889	0.0855805	1.23175	0.336011	0.11034	3.04522	0.00232509	0.16754	0.884905
ENSG00000170854	3	97941818	97972457	-1	protein_coding	PC	420.73	RIOX2	-0.126098	0.0450198	-2.80094	0.00509534	0.087061	-0.289121	-0.168314	0.0529835	-3.17672	0.00148949	0.12201	-0.475817	-0.1572	0.0536479	-2.93022	0.00338721	0.199433	-0.388309
ENSG00000158560	7	95772506	96110322	1	protein_coding	PC	9.45344	DYNC1I1	0.466146	0.165762	2.81213	0.00492141	0.0854589	1.07582	0.582749	0.197589	2.9493	0.00318492	NA	1.45507	0.603744	0.200468	3.01167	0.00259815	NA	1.56088
ENSG00000134121	3	196763	409417	1	protein_coding	PC	15.9324	CHL1	-0.53122	0.180837	-2.93757	0.00330799	0.0696838	-1.31766	-0.536849	0.214357	-2.50447	0.0122636	NA	-1.02612	-0.534403	0.21802	-2.45116	0.0142396	0.318499	-0.986776
ENSG00000166340	11	6612768	6619448	-1	protein_coding	PC	1257.8	TPP1	0.14811	0.0529073	2.79942	0.00511951	0.0872916	0.339285	0.0710731	0.0614427	1.15674	0.247379	0.671703	0.0431155	0.0653013	0.0625687	1.04367	0.296636	0.741837	0.0344644
ENSG00000101883	X	120109051	120115913	-1	protein_coding	PC	355.569	RHOXF1	0.475392	0.169937	2.79746	0.00515069	0.0877622	1.08776	0.39675	0.200223	1.98153	0.0475313	0.399258	0.524908	0.411893	0.202474	2.0343	0.0419212	0.424695	0.56741
ENSG00000115318	2	74532258	74555690	-1	protein_coding	PC	388.024	LOXL3	0.156041	0.0557881	2.79702	0.0051576	0.087819	0.356951	0.0719319	0.0646772	1.11217	0.266066	0.686158	0.0413616	0.0555818	0.0652985	0.851195	0.394661	0.805	0.0224426
ENSG00000164330	5	158695916	159099916	-1	protein_coding	PC	217.691	EBF1	-0.306662	0.109668	-2.79628	0.00516944	0.0879531	-0.7012	-0.285157	0.130753	-2.18089	0.0291919	0.338423	-0.437641	-0.301355	0.132651	-2.27178	0.0230997	0.364701	-0.493135
ENSG00000175820	13	102729367	102759072	-1	protein_coding	PC	11.8407	CCDC168	0.350551	0.125372	2.79608	0.00517265	0.0879531	0.801461	0.318913	0.149379	2.13493	0.0327671	NA	0.473446	0.263065	0.149464	1.76005	0.0783991	0.509104	0.290868
ENSG00000204815	17	41930617	41966503	1	protein_coding	PC	65.9162	TTC25	0.325914	0.116597	2.79523	0.00518631	0.0880945	0.74476	0.40186	0.138768	2.89591	0.00378058	0.174871	0.973482	0.367648	0.140624	2.61439	0.00893861	0.273015	0.75321
ENSG00000213727	22	15572089	15573265	-1	processed_pseudogene	PSE	14.2071	AP000533.1	0.331532	0.118613	2.79506	0.00518902	0.0880945	0.757521	0.272742	0.141128	1.93258	0.0532875	NA	0.347302	0.253522	0.14299	1.773	0.0762283	0.507113	0.283408
ENSG00000204120	2	232697299	232860575	1	protein_coding	PC	2141.43	GIGYF2	-0.10287	0.0368064	-2.79489	0.00519175	0.0880945	-0.235025	-0.092451	0.0438811	-2.10685	0.0351304	0.361369	-0.134453	-0.095615	0.0447155	-2.13829	0.0324928	0.397807	-0.142295
ENSG00000204472	6	31615217	31617021	1	protein_coding	PC	12133.7	AIF1	0.16351	0.0585108	2.79453	0.00519759	0.0881325	0.373489	0.159456	0.069838	2.28322	0.0224171	0.313563	0.26301	0.159933	0.0712494	2.24469	0.0247879	0.371258	0.256814
ENSG00000104131	15	44537125	44563029	1	protein_coding	PC	1170.01	EIF3J	0.210937	0.0755046	2.79369	0.00521099	0.0882988	0.481585	0.0693375	0.0862534	0.803882	0.421465	0.793814	0.0260181	0.0416558	0.0863764	0.482259	0.629622	0.900185	0.00836948
ENSG00000241566	2	90004797	90005629	1	IG_V_gene	PC	13.1481	IGKV2D-24	-0.669013	0.228001	-2.93426	0.00334349	0.0702079	-1.65634	-0.550927	0.268429	-2.05241	0.0401294	NA	-0.769391	-0.530811	0.274	-1.93727	0.0527125	0.4587	-0.678423
ENSG00000213435	6	42727234	42727700	1	processed_pseudogene	PSE	77.9836	ATP6V0CP3	0.26122	0.093528	2.79296	0.00522281	0.0883768	0.596129	0.202634	0.111334	1.82006	0.0687504	0.446593	0.235607	0.167993	0.112149	1.49795	0.134147	0.594535	0.146561
ENSG00000001461	1	24415802	24472976	1	protein_coding	PC	1286.11	NIPAL3	-0.102672	0.0367773	-2.79171	0.00524296	0.0886461	-0.234135	-0.05096	0.042739	-1.19235	0.233123	0.662198	-0.0322279	-0.0555314	0.0434305	-1.27863	0.201029	0.665695	-0.0386911
ENSG00000226789	2	127247258	127250082	1	processed_pseudogene	PSE	83.8668	AC110926.1	-0.180828	0.0647775	-2.79153	0.00524595	0.0886461	-0.41232	-0.0931248	0.0759578	-1.22601	0.220196	0.650222	-0.0612008	-0.0997679	0.0769354	-1.29677	0.194709	0.65879	-0.0708965
ENSG00000105486	19	48115445	48170603	-1	protein_coding	PC	607.614	LIG1	-0.101921	0.0365141	-2.79127	0.00525025	0.0886576	-0.23236	-0.0659024	0.0426394	-1.54557	0.122207	0.537139	-0.0601625	-0.0609528	0.0433222	-1.40696	0.159438	0.618077	-0.0486042
ENSG00000030066	11	47778087	47848555	-1	protein_coding	PC	1397.79	NUP160	-0.108006	0.0387034	-2.79062	0.00526076	0.0887739	-0.246141	-0.0937053	0.0460817	-2.03346	0.0420063	0.382878	-0.129003	-0.0997369	0.0467858	-2.13178	0.0330252	0.400641	-0.147726
ENSG00000196922	8	144973589	145002895	-1	transcribed_unprocessed_pseudogene	PSE	799.505	ZNF252P	-0.136617	0.048972	-2.78969	0.00527582	0.0889238	-0.311173	-0.0940964	0.0579011	-1.62512	0.104137	0.508372	-0.09244	-0.0896462	0.05892	-1.52149	0.128137	0.589427	-0.0799936
ENSG00000211947	14	106235064	106235594	-1	IG_V_gene	PC	181.947	IGHV3-21	-0.355808	0.127547	-2.78963	0.00527689	0.0889238	-0.810396	-0.0683951	0.143522	-0.476547	0.633685	0.892427	-0.0135509	-0.0579608	0.146247	-0.396323	0.691867	0.921502	-0.00927243
ENSG00000135632	2	73214222	73227221	1	protein_coding	PC	392.497	SMYD5	-0.13281	0.0476182	-2.78905	0.00528633	0.0889673	-0.302387	-0.141459	0.0566393	-2.49755	0.0125056	0.264838	-0.269182	-0.140379	0.0576633	-2.43446	0.0149141	0.321891	-0.256389
ENSG00000165775	X	155025980	155060304	1	protein_coding	PC	2013.57	FUNDC2	0.251654	0.0902374	2.78881	0.00529029	0.0889673	0.572897	0.205581	0.107324	1.91551	0.0554278	0.419924	0.258265	0.211885	0.109425	1.93635	0.0528253	0.4587	0.270611
ENSG00000115163	2	26764289	26801067	1	protein_coding	PC	12.2384	CENPA	0.494319	0.176162	2.80605	0.00501524	0.0863544	1.13679	0.516383	0.208417	2.47764	0.0132255	NA	0.970071	0.510605	0.212959	2.39767	0.0164999	0.334146	0.910163
ENSG00000086062	9	33104082	33167356	-1	protein_coding	PC	7616.23	B4GALT1	-0.128393	0.0460488	-2.78819	0.00530042	0.0889673	-0.292182	-0.0910621	0.0544564	-1.6722	0.0944846	0.49551	-0.0933058	-0.0996196	0.0553283	-1.80052	0.0717788	0.500758	-0.113965
ENSG00000106524	7	16599779	16645817	-1	protein_coding	PC	286.275	ANKMY2	0.124605	0.0446913	2.78813	0.00530134	0.0889673	0.283553	0.0891326	0.0522536	1.70577	0.088051	0.486003	0.0940586	0.0893281	0.0531794	1.67975	0.093006	0.540293	0.092141
ENSG00000240489	3	155987304	155988176	1	processed_pseudogene	PSE	611.359	SETP14	-0.137194	0.0492073	-2.78809	0.00530205	0.0889673	-0.312193	-0.15954	0.0582083	-2.74084	0.00612827	0.211045	-0.353007	-0.158943	0.0592032	-2.68469	0.00725964	0.254724	-0.339992
ENSG00000121797	3	46407166	46412997	1	protein_coding	PC	198.505	CCRL2	0.212472	0.0762117	2.78791	0.00530487	0.0889673	0.483442	0.133995	0.0895706	1.49598	0.13466	0.556239	0.116678	0.125398	0.0912786	1.37379	0.169507	0.63013	0.0966581
ENSG00000164818	7	726699	786475	1	protein_coding	PC	330.079	DNAAF5	-0.0945783	0.0339302	-2.78744	0.00531271	0.0890127	-0.215136	-0.0670634	0.0399462	-1.67885	0.0931821	0.493944	-0.0691201	-0.0596761	0.0403305	-1.47968	0.13896	0.600239	-0.051149
ENSG00000179899	12	55411727	55414787	-1	processed_pseudogene	PSE	114.081	PHC1P1	-0.164176	0.0589021	-2.78727	0.00531534	0.0890127	-0.373414	-0.132128	0.0693631	-1.90487	0.0567966	0.421922	-0.164589	-0.130511	0.0704134	-1.85349	0.0638116	0.484139	-0.155973
ENSG00000162298	11	65121780	65134533	-1	protein_coding	PC	334.374	SYVN1	-0.114439	0.0410607	-2.78706	0.00531887	0.0890127	-0.260254	-0.10442	0.0487216	-2.14319	0.0320976	0.349633	-0.155954	-0.115079	0.0492065	-2.3387	0.0193511	0.351722	-0.197164
ENSG00000242324	20	1516759	1557653	-1	unprocessed_pseudogene	PSE	3168.03	AL049634.1	0.0998574	0.0358326	2.78678	0.00532353	0.0890127	0.227056	0.097252	0.0427511	2.27484	0.0229154	0.315761	0.159481	0.0843477	0.0429169	1.96537	0.0493714	0.447841	0.110202
ENSG00000124588	6	2987987	3028869	1	protein_coding	PC	799.413	NQO2	0.152511	0.0547293	2.78664	0.00532573	0.0890127	0.346752	0.164724	0.06519	2.52683	0.0115097	0.258378	0.319389	0.160256	0.0664331	2.41229	0.0158528	0.330257	0.288443
ENSG00000204261	6	32844078	32846500	1	lncRNA	LNC	953.165	PSMB8-AS1	0.137584	0.0493878	2.7858	0.00533965	0.089135	0.312659	0.106514	0.0586155	1.81716	0.069192	0.447651	0.12355	0.0990186	0.0595656	1.66235	0.0964436	0.546077	0.100576
ENSG00000157978	1	25543606	25568886	1	protein_coding	PC	4416.48	LDLRAP1	-0.182666	0.0655715	-2.78576	0.00534032	0.089135	-0.415097	-0.127566	0.0775831	-1.64425	0.100125	0.501097	-0.127497	-0.121063	0.0788783	-1.5348	0.124833	0.58337	-0.109401
ENSG00000198838	15	33310945	33866121	1	protein_coding	PC	38.1912	RYR3	0.211692	0.0760025	2.78533	0.00534728	0.0891905	0.480936	0.206708	0.0900364	2.29583	0.0216856	0.31134	0.343927	0.205721	0.0914052	2.25064	0.0244081	0.370927	0.331717
ENSG00000140326	15	42723544	42737128	-1	protein_coding	PC	427.853	CDAN1	-0.0886718	0.0318412	-2.78481	0.00535583	0.0892723	-0.201389	-0.0527294	0.0373778	-1.41072	0.158328	0.586903	-0.0422068	-0.0667049	0.0370439	-1.8007	0.07175	0.500717	-0.0763223
ENSG00000197183	20	32443059	32585074	-1	protein_coding	PC	2061.8	NOL4L	0.100811	0.0362068	2.78431	0.00536421	0.0893512	0.22889	0.0807944	0.0429946	1.87917	0.0602207	0.428415	0.0985897	0.0653571	0.0428706	1.52452	0.127379	0.587679	0.0584881
ENSG00000166341	11	6621330	6655809	-1	protein_coding	PC	260.779	DCHS1	-0.236056	0.0848101	-2.78335	0.00538001	0.0895536	-0.535663	-0.23313	0.101119	-2.30551	0.0211381	0.308915	-0.390477	-0.243045	0.102695	-2.36666	0.0179492	0.344882	-0.424346
ENSG00000156804	8	123497889	123541206	-1	protein_coding	PC	544.971	FBXO32	-0.211081	0.0758574	-2.78261	0.00539236	0.0895715	-0.478779	-0.204849	0.0905194	-2.26304	0.0236334	0.316622	-0.333181	-0.197138	0.0921296	-2.13979	0.0323718	0.397388	-0.293703
ENSG00000123444	11	47572197	47578976	-1	protein_coding	PC	274.255	KBTBD4	-0.155029	0.055715	-2.78254	0.00539351	0.0895715	-0.351626	-0.17152	0.066287	-2.58753	0.00966662	0.25101	-0.345565	-0.164521	0.0674217	-2.44018	0.01468	0.321557	-0.301612
ENSG00000164161	4	144646156	144745271	1	protein_coding	PC	68.5937	HHIP	0.499211	0.179415	2.78243	0.00539531	0.0895715	1.1322	0.483924	0.213156	2.27028	0.0231908	0.316073	0.791063	0.451224	0.216796	2.08133	0.0374041	0.41447	0.643932
ENSG00000168795	9	37438102	37465450	-1	protein_coding	PC	371.486	ZBTB5	-0.0947622	0.0340576	-2.78241	0.0053957	0.0895715	-0.214916	-0.0457087	0.039483	-1.15768	0.246994	0.670974	-0.0277595	-0.0539298	0.0396931	-1.35867	0.174252	0.635157	-0.0409231
ENSG00000198019	1	121087345	121097161	1	protein_coding	PC	642.227	FCGR1B	0.265561	0.095487	2.78112	0.00541714	0.0898667	0.601822	0.275754	0.113877	2.42151	0.0154562	0.284218	0.499363	0.274036	0.116159	2.35915	0.0183168	0.347073	0.476041
ENSG00000157734	15	64151715	64157481	1	protein_coding	PC	309.065	SNX22	-0.246152	0.088566	-2.7793	0.00544761	0.0903104	-0.557237	-0.231307	0.105473	-2.19305	0.0283036	0.335514	-0.3581	-0.230397	0.107557	-2.1421	0.0321857	0.396663	-0.34383
ENSG00000106976	9	128191655	128255248	1	protein_coding	PC	127.698	DNM1	0.269511	0.0969784	2.77908	0.00545126	0.0903104	0.610039	0.22281	0.115339	1.93178	0.0533868	0.413619	0.283541	0.217201	0.117573	1.84738	0.0646922	0.486256	0.258285
ENSG00000176343	11	111889199	111889474	-1	processed_pseudogene	PSE	112.163	RPL37AP8	0.284313	0.102334	2.7783	0.00546448	0.0904683	0.643244	0.209445	0.121423	1.72493	0.0845405	0.479413	0.224721	0.223348	0.123232	1.81243	0.0699201	0.496713	0.258056
ENSG00000075914	3	44975241	45036066	1	protein_coding	PC	938.847	EXOSC7	-0.112414	0.0404709	-2.77764	0.00547556	0.090539	-0.254231	-0.104288	0.0476843	-2.18704	0.0287394	0.336899	-0.160762	-0.103662	0.0485569	-2.13486	0.0327725	0.399311	-0.153885
ENSG00000078747	20	34363241	34540748	1	protein_coding	PC	4274.43	ITCH	-0.0819351	0.0294985	-2.7776	0.00547613	0.090539	-0.185298	-0.0554903	0.0348368	-1.59286	0.111191	0.520585	-0.0529339	-0.0543471	0.0355284	-1.52968	0.126095	0.585421	-0.0488744
ENSG00000157933	1	2228319	2310213	1	protein_coding	PC	5426.52	SKI	-0.113331	0.0408281	-2.7758	0.00550659	0.0909659	-0.256027	-0.113803	0.0487439	-2.33472	0.0195578	0.301895	-0.194454	-0.114908	0.0497191	-2.31115	0.0208244	0.356452	-0.19321
ENSG00000114554	3	126988594	127037392	1	protein_coding	PC	252.643	PLXNA1	-0.145066	0.052264	-2.77564	0.00550937	0.0909659	-0.327689	-0.0755099	0.0606092	-1.24585	0.21282	0.644207	-0.0507418	-0.0696173	0.0615691	-1.13072	0.258173	0.718495	-0.0409412
ENSG00000214888	9	87857015	87859599	-1	transcribed_unprocessed_pseudogene	PSE	14.8664	AL772337.1	0.427138	0.153948	2.77456	0.00552765	0.0911849	0.964248	0.344807	0.185167	1.86214	0.0625828	NA	0.414991	0.328186	0.187614	1.74926	0.0802454	0.513099	0.359553
ENSG00000211779	14	21749178	21749705	1	TR_V_gene	PC	38.3974	TRAV5	-0.37215	0.134136	-2.77442	0.00553008	0.0911849	-0.840042	-0.241018	0.158472	-1.52089	0.128288	0.546164	-0.214943	-0.273894	0.159906	-1.71284	0.0867418	0.526775	-0.290812
ENSG00000198951	22	42058334	42070842	-1	protein_coding	PC	3891.6	NAGA	0.137319	0.0495017	2.77403	0.00553672	0.0912331	0.309894	0.0912873	0.0584788	1.56103	0.118516	0.532386	0.0845523	0.0973188	0.0595717	1.63364	0.102335	0.554565	0.0963434
ENSG00000242559	X	41683168	41683462	-1	misc_RNA	SNC	21.2723	RN7SL144P	-0.63794	0.230014	-2.77349	0.00554592	0.0912794	-1.43921	-0.36149	0.267777	-1.34997	0.177026	0.610224	-0.271828	-0.317794	0.26698	-1.19033	0.233917	0.697836	-0.200508
ENSG00000137101	9	35609979	35646810	-1	protein_coding	PC	402.112	CD72	-0.297699	0.107344	-2.77331	0.00554889	0.0912794	-0.671548	-0.256751	0.127794	-2.0091	0.044526	0.390045	-0.34697	-0.259655	0.130282	-1.99303	0.0462585	0.436541	-0.34659
ENSG00000224078	15	24978583	25420336	1	lncRNA	LNC	599.306	SNHG14	-0.143393	0.0517116	-2.77294	0.00555524	0.0912794	-0.323394	-0.146574	0.0616402	-2.3779	0.0174113	0.294553	-0.257849	-0.14693	0.0628202	-2.3389	0.0193404	0.351722	-0.25177
ENSG00000095574	10	122990806	123008817	-1	protein_coding	PC	1098.61	IKZF5	-0.0821424	0.0296229	-2.77294	0.00555528	0.0912794	-0.185255	-0.0639132	0.0350805	-1.8219	0.0684699	0.445277	-0.0744269	-0.0656289	0.0357163	-1.83751	0.0661351	0.489413	-0.0774137
ENSG00000106105	7	30594838	30634033	1	protein_coding	PC	2331.34	GARS1	0.082933	0.0299098	2.77277	0.00555814	0.0912794	0.18702	0.072309	0.035612	2.03047	0.0423088	0.383512	0.0993215	0.0700079	0.0362906	1.92909	0.0537191	0.460937	0.0889011
ENSG00000271047	7	56603410	56603553	1	processed_pseudogene	PSE	20.3201	AC092447.9	0.350404	0.126404	2.7721	0.00556955	0.091349	0.789873	0.235174	0.149343	1.57472	0.115321	0.527942	0.220615	0.228615	0.152173	1.50233	0.133011	0.593185	0.200293
ENSG00000112584	6	170290703	170407065	1	protein_coding	PC	2427.36	FAM120B	-0.087469	0.0315547	-2.77198	0.00557166	0.091349	-0.197156	-0.088291	0.0376622	-2.34429	0.0190635	0.301895	-0.151843	-0.0816394	0.0381657	-2.13908	0.0324292	0.397708	-0.121566
ENSG00000136270	7	45100100	45112047	-1	protein_coding	PC	1710.95	TBRG4	-0.0897048	0.0323626	-2.77187	0.00557356	0.091349	-0.202183	-0.0359177	0.0370961	-0.968233	0.332928	0.736187	-0.0171561	-0.0394347	0.0377471	-1.04471	0.296158	0.741609	-0.0208403
ENSG00000143772	1	226631690	226739323	-1	protein_coding	PC	4004.6	ITPKB	-0.0969345	0.0349774	-2.77135	0.00558248	0.0914342	-0.21841	-0.0428104	0.0403593	-1.06073	0.288812	0.705276	-0.0230913	-0.0568971	0.0402704	-1.41288	0.157692	0.616771	-0.0456424
ENSG00000084754	2	26190635	26244672	-1	protein_coding	PC	8335.66	HADHA	0.0804385	0.0290409	2.76984	0.00560844	0.0917979	0.18108	0.0676976	0.0345957	1.95682	0.0503688	0.406705	0.0878605	0.0738284	0.0350699	2.10518	0.0352759	0.410455	0.107237
ENSG00000258033	12	101066734	101069232	1	unprocessed_pseudogene	PSE	55.2469	AC063947.2	0.154162	0.0556722	2.76911	0.00562097	0.0919015	0.346895	0.120414	0.0658454	1.82873	0.0674397	0.443177	0.141014	0.113359	0.0666952	1.69966	0.0891956	0.533438	0.118988
ENSG00000134531	12	13196723	13219941	1	protein_coding	PC	84.3586	EMP1	0.457866	0.165352	2.76903	0.00562226	0.0919015	1.03024	0.231091	0.193073	1.19691	0.23134	0.660705	0.146916	0.291063	0.194823	1.49399	0.135178	0.595763	0.252961
ENSG00000008282	7	106090503	106112576	-1	protein_coding	PC	2480.43	SYPL1	-0.119416	0.0431343	-2.76847	0.00563197	0.0919649	-0.268607	-0.123385	0.0514878	-2.39639	0.0165574	0.289107	-0.21975	-0.127446	0.0524342	-2.43058	0.0150745	0.321891	-0.232175
ENSG00000158411	2	99161427	99181058	-1	protein_coding	PC	731.948	MITD1	0.100878	0.0364394	2.76838	0.00563364	0.0919649	0.226896	0.0742261	0.0429178	1.7295	0.0837204	0.478004	0.0799541	0.0647263	0.0433976	1.49147	0.135838	0.596352	0.0561163
ENSG00000163528	3	14112077	14124870	-1	protein_coding	PC	169.985	CHCHD4	0.138068	0.0498928	2.76729	0.00565237	0.0921866	0.310345	0.146131	0.0591074	2.4723	0.0134248	0.271644	0.273571	0.13188	0.0597158	2.20846	0.027212	0.378413	0.206424
ENSG00000135404	12	55725323	55729707	-1	protein_coding	PC	8634.37	CD63	0.132835	0.0480042	2.76715	0.00565494	0.0921866	0.298555	0.146122	0.0571974	2.55469	0.0106283	0.25442	0.288377	0.157717	0.0580132	2.71864	0.00655499	0.254313	0.344364
ENSG00000184988	17	43211835	43220041	1	protein_coding	PC	436.201	TMEM106A	0.139009	0.0502394	2.76694	0.0056585	0.0921866	0.312395	0.0429444	0.0569821	0.753647	0.451061	0.809185	0.0148486	0.0201434	0.0562386	0.358178	0.72021	0.928647	0.00287126
ENSG00000198408	10	101784443	101818465	-1	protein_coding	PC	12730.9	OGA	-0.101918	0.0368467	-2.76602	0.00567456	0.0923051	-0.228916	-0.0817618	0.0438178	-1.86595	0.0620484	0.431031	-0.0987085	-0.0854973	0.0446494	-1.91486	0.0555104	0.465426	-0.107353
ENSG00000159231	21	36135079	36146562	1	protein_coding	PC	12.6957	CBR3	-0.395192	0.142886	-2.76579	0.00567854	0.0923051	-0.887507	-0.438589	0.167328	-2.62113	0.00876393	NA	-0.90231	-0.431116	0.170178	-2.53333	0.0112984	0.29691	-0.839376
ENSG00000069188	17	73334384	73644445	-1	protein_coding	PC	158.403	SDK2	-0.380466	0.137565	-2.76573	0.0056796	0.0923051	-0.854406	-0.451285	0.163612	-2.75826	0.00581093	0.20678	-1.00896	-0.445402	0.166614	-2.67325	0.00751203	0.256234	-0.946142
ENSG00000198794	15	74957219	75021495	1	protein_coding	PC	108.384	SCAMP5	0.309345	0.111855	2.7656	0.00568188	0.0923051	0.694636	0.272583	0.133346	2.04418	0.0409354	0.380066	0.378319	0.303031	0.134748	2.24887	0.0245205	0.370927	0.488022
ENSG00000128438	17	16922915	16934839	-1	transcribed_unprocessed_pseudogene	PSE	79.9421	TBC1D27P	-0.452146	0.163506	-2.76533	0.00568659	0.0923051	-1.01514	-0.483296	0.193686	-2.49526	0.0125866	0.264838	-0.918307	-0.459067	0.19688	-2.33171	0.0197161	0.352435	-0.782791
ENSG00000226148	1	202796030	202797094	1	processed_pseudogene	PSE	217.185	SLC25A39P1	0.445017	0.160934	2.76522	0.00568836	0.0923051	0.99907	0.455291	0.1963	2.31936	0.0203754	0.306303	0.769849	0.420563	0.199612	2.1069	0.035126	0.410033	0.611656
ENSG00000164070	4	127781821	127840733	1	protein_coding	PC	14.042	HSPA4L	0.326066	0.117951	2.76441	0.00570261	0.092453	0.731667	0.196402	0.137868	1.42456	0.154283	NA	0.159416	0.206601	0.140221	1.47339	0.140646	0.601462	0.175997
MSTRG.20843	X	111617702	111618530	1	novel_gene	NOVEL	277.569	MSTRG.20843	-0.166895	0.0603759	-2.76427	0.00570502	0.092453	-0.37447	-0.159369	0.0720691	-2.21133	0.0270131	0.331446	-0.249958	-0.151225	0.0731258	-2.068	0.0386396	0.417761	-0.213675
ENSG00000237493	12	55980432	55981035	-1	processed_pseudogene	PSE	23.0385	AC034102.1	0.276936	0.100193	2.76402	0.00570939	0.0924627	0.621282	0.193284	0.118136	1.63611	0.101816	0.502544	0.191773	0.209363	0.120373	1.73929	0.0819835	0.515622	0.227425
ENSG00000204117	20	37676889	37683234	1	lncRNA	LNC	149.66	AL162293.1	0.453684	0.164255	2.76207	0.0057436	0.0929052	1.01662	0.331128	0.194498	1.70248	0.0886657	0.487207	0.348428	0.278937	0.195926	1.42369	0.154538	0.612584	0.226208
ENSG00000275131	1	120489860	120701289	-1	transcribed_unprocessed_pseudogene	PSE	128.905	AC241952.2	-0.169859	0.0615	-2.76193	0.00574601	0.0929052	-0.380592	-0.0730163	0.0709407	-1.02926	0.303358	0.715628	-0.0378257	-0.097323	0.0697854	-1.3946	0.163135	0.622242	-0.0766372
ENSG00000186834	17	45148502	45152101	1	protein_coding	PC	1665.94	HEXIM1	0.104775	0.037937	2.76182	0.00574808	0.0929052	0.234746	0.0688551	0.0446967	1.5405	0.12344	0.538732	0.062558	0.0555107	0.0449447	1.23509	0.216797	0.680197	0.0368561
ENSG00000126458	19	49635292	49640143	-1	protein_coding	PC	911.124	RRAS	0.163175	0.0590881	2.76155	0.00575281	0.0929181	0.365531	0.0899963	0.0691298	1.30185	0.192969	0.625891	0.0643035	0.0941031	0.0705114	1.33458	0.182014	0.643383	0.0696265
ENSG00000109066	17	74776499	74839753	1	protein_coding	PC	780.412	TMEM104	0.0930519	0.0336981	2.76134	0.00575646	0.0929181	0.208422	0.117516	0.040002	2.93776	0.00330592	0.16712	0.291523	0.109193	0.0405006	2.69608	0.0070161	0.254724	0.235191
ENSG00000274576	14	106770577	106771020	-1	IG_V_gene	PC	12.448	IGHV2-70	-0.617993	0.223846	-2.7608	0.00576604	0.0929823	-1.38376	-0.471151	0.263679	-1.78683	0.0739644	NA	-0.532861	-0.454251	0.269037	-1.68843	0.0913281	0.536261	-0.472146
ENSG00000246859	5	111510396	111739726	1	lncRNA	LNC	29.8843	STARD4-AS1	0.268152	0.0971381	2.76052	0.00577096	0.0929823	0.600325	0.315865	0.114282	2.7639	0.00571152	0.20678	0.708563	0.295552	0.115673	2.55507	0.0106168	0.292201	0.583422
ENSG00000225093	6	108004357	108005568	-1	processed_pseudogene	PSE	1596.17	RPL3P7	-0.171575	0.0621543	-2.76047	0.00577181	0.0929823	-0.384103	-0.144864	0.074102	-1.95493	0.0505919	0.406705	-0.187732	-0.15085	0.0753828	-2.00112	0.045379	0.43304	-0.202614
ENSG00000198682	10	87659613	87747705	1	protein_coding	PC	351.092	PAPSS2	0.208418	0.0755155	2.75993	0.00578131	0.0930404	0.466433	0.23925	0.089892	2.66153	0.00777875	0.230935	0.5046	0.270133	0.0903199	2.99085	0.00278201	0.18006	0.690364
ENSG00000156599	11	57667747	57701182	1	protein_coding	PC	4083.02	ZDHHC5	-0.0653079	0.023665	-2.75969	0.00578567	0.0930404	-0.146136	-0.0574174	0.028173	-2.03803	0.0415471	0.381955	-0.0793198	-0.0528568	0.0285771	-1.84962	0.0643685	0.485288	-0.0629697
ENSG00000105641	19	17871945	17895174	1	protein_coding	PC	53.0754	SLC5A5	-0.236914	0.0858501	-2.75962	0.00578681	0.0930404	-0.530109	-0.258612	0.101654	-2.54405	0.0109576	0.255114	-0.506953	-0.255257	0.103531	-2.4655	0.0136822	0.314712	-0.475759
ENSG00000154640	21	17593653	17612947	-1	protein_coding	PC	128.041	BTG3	0.171145	0.0620347	2.75886	0.00580027	0.0931959	0.382775	0.136071	0.073197	1.85897	0.0630311	0.434328	0.163346	0.118741	0.074034	1.60387	0.108742	0.561676	0.114419
ENSG00000258282	14	28673241	28673727	-1	processed_pseudogene	PSE	71.4767	BTF3P2	0.265913	0.096422	2.75781	0.00581908	0.0933575	0.594355	0.164395	0.113828	1.44424	0.148673	0.574896	0.136081	0.143091	0.115084	1.24336	0.213736	0.678276	0.0958882
ENSG00000255545	11	134412284	134505665	1	lncRNA	LNC	22.7372	AP004608.1	0.29549	0.10716	2.75745	0.00582537	0.0933575	0.660324	0.358257	0.127188	2.81674	0.00485131	0.192515	0.829057	0.377999	0.128308	2.94603	0.00321883	0.193963	0.942087
ENSG00000022840	12	120533480	120577588	1	protein_coding	PC	21613.1	RNF10	0.227483	0.0824995	2.75739	0.00582652	0.0933575	0.508332	0.149972	0.0974894	1.53834	0.123965	0.539548	0.13598	0.12701	0.0989565	1.28349	0.199321	0.663723	0.0889635
ENSG00000129244	17	7646627	7657770	1	protein_coding	PC	67.8313	ATP1B2	0.274139	0.0994257	2.75723	0.00582936	0.0933575	0.612531	0.196089	0.117491	1.66896	0.0951249	0.49551	0.200345	0.161328	0.118469	1.36178	0.173269	0.635056	0.122816
ENSG00000178199	6	149446795	149485014	-1	protein_coding	PC	502.659	ZC3H12D	-0.167299	0.060678	-2.75716	0.00583063	0.0933575	-0.373793	-0.207913	0.0718153	-2.8951	0.00379036	0.174871	-0.503423	-0.22128	0.0726688	-3.04505	0.00232643	0.16754	-0.582699
ENSG00000213079	6	154733325	154834244	1	protein_coding	PC	1413.39	SCAF8	-0.0767701	0.0278469	-2.75686	0.00583597	0.0933575	-0.171496	-0.0732779	0.0331279	-2.21197	0.0269689	0.331438	-0.114983	-0.0743528	0.0337542	-2.20277	0.0276106	0.379197	-0.11591
ENSG00000158201	18	21650901	21704780	-1	protein_coding	PC	3402.09	ABHD3	0.135973	0.0493229	2.7568	0.00583698	0.0933575	0.303739	0.0894567	0.0581672	1.53792	0.124067	0.539642	0.0810784	0.0883201	0.059332	1.48857	0.1366	0.597187	0.0763571
ENSG00000272923	16	81385463	81387560	1	lncRNA	LNC	17.763	AC092139.1	-0.307394	0.111526	-2.75626	0.00584667	0.0934514	-0.686439	-0.300644	0.130822	-2.29812	0.021555	NA	-0.501008	-0.310182	0.132406	-2.34266	0.0191466	0.351722	-0.532864
ENSG00000276337	16	87470370	87474370	-1	lncRNA	LNC	16.2016	AC105429.1	0.297788	0.108057	2.75584	0.00585416	0.0935101	0.664823	0.250242	0.127469	1.96315	0.0496282	NA	0.326384	0.24281	0.129582	1.8738	0.0609574	0.477314	0.295008
ENSG00000255302	15	48878134	48880173	1	protein_coding	PC	2051.37	EID1	0.0751228	0.0272632	2.75546	0.00586096	0.0935254	0.167676	0.0377001	0.0316425	1.19144	0.233481	0.662576	0.0238169	0.0356086	0.0322314	1.10478	0.269254	0.725641	0.0202911
ENSG00000138760	4	76158737	76234536	-1	protein_coding	PC	1365.75	SCARB2	0.117779	0.0427478	2.7552	0.00586565	0.0935254	0.262845	0.112021	0.0509841	2.19717	0.0280082	0.335227	0.173936	0.110597	0.0520687	2.12407	0.0336645	0.404279	0.162891
ENSG00000223529	3	184026369	184027756	-1	processed_pseudogene	PSE	2248.62	EEF1A1P8	-0.149981	0.0544382	-2.75507	0.0058679	0.0935254	-0.334685	-0.128305	0.0648701	-1.97787	0.0479433	0.400226	-0.169269	-0.12026	0.0656957	-1.83056	0.0671656	0.491074	-0.141048
ENSG00000213862	15	47730144	47730935	-1	processed_pseudogene	PSE	726.051	AC044787.1	-0.144266	0.0523676	-2.75488	0.0058714	0.0935254	-0.321895	-0.0972601	0.0619216	-1.5707	0.116253	0.528779	-0.0908988	-0.0866063	0.0627598	-1.37997	0.167597	0.62874	-0.0671834
ENSG00000251442	4	78638780	78683185	1	lncRNA	LNC	213.957	LINC01094	0.229899	0.0834562	2.75472	0.00587418	0.0935254	0.512916	0.189498	0.0992756	1.9088	0.0562874	0.420814	0.236794	0.206747	0.100817	2.05072	0.0402943	0.419333	0.288362
ENSG00000162745	1	161983192	162023854	-1	protein_coding	PC	76.9092	OLFML2B	0.334363	0.121402	2.75419	0.00588376	0.0935915	0.745746	0.113419	0.139489	0.813107	0.416157	0.790745	0.0431835	0.122288	0.142256	0.859636	0.38999	0.800834	0.0500094
ENSG00000130052	X	68647666	68725842	1	protein_coding	PC	279.965	STARD8	0.191879	0.0696713	2.75407	0.00588597	0.0935915	0.427926	0.130222	0.0823853	1.58064	0.11396	0.526005	0.122831	0.112362	0.0833112	1.3487	0.177434	0.63916	0.0843794
ENSG00000104267	8	85463968	85481493	1	protein_coding	PC	1827.09	CA2	0.299395	0.108746	2.75315	0.00590241	0.0936543	0.667342	0.130893	0.126264	1.03667	0.299891	0.713482	0.068462	0.132871	0.128766	1.03188	0.302127	0.744385	0.0690678
ENSG00000139613	12	56162359	56189567	-1	protein_coding	PC	4124.8	SMARCC2	-0.0778988	0.0282956	-2.75304	0.00590451	0.0936543	-0.173622	-0.0951286	0.0335869	-2.83231	0.00462123	0.188676	-0.222148	-0.09885	0.0341793	-2.8921	0.0038267	0.210046	-0.238938
ENSG00000162992	2	181673088	181680876	-1	protein_coding	PC	10.0999	NEUROD1	0.432185	0.156992	2.75291	0.00590675	0.0936543	0.963191	0.385611	0.186737	2.06499	0.0389242	NA	0.543626	0.313977	0.186602	1.68261	0.0924511	NA	0.32468
ENSG00000145349	4	113451032	113761927	-1	protein_coding	PC	1001.35	CAMK2D	-0.143246	0.0520392	-2.75266	0.0059113	0.0936543	-0.319198	-0.123507	0.0620006	-1.99203	0.046368	0.397023	-0.164731	-0.132228	0.0629981	-2.09892	0.0358238	0.411572	-0.191179
ENSG00000167658	19	3976056	3985463	-1	protein_coding	PC	48852.1	EEF2	-0.0921968	0.0334938	-2.75265	0.00591152	0.0936543	-0.205442	-0.109489	0.039853	-2.74733	0.00600835	0.209848	-0.243202	-0.111101	0.0406517	-2.73299	0.0062762	0.252501	-0.244678
ENSG00000137825	15	41493393	41503551	1	protein_coding	PC	11.6897	ITPKA	-0.342873	0.124564	-2.75258	0.00591284	0.0936543	-0.763991	-0.47474	0.144386	-3.28799	0.00100904	NA	-1.42236	-0.45313	0.146603	-3.09087	0.00199568	0.158397	-1.22341
ENSG00000234518	1	89104285	89104767	-1	processed_pseudogene	PSE	3004.01	PTGES3P1	0.195712	0.0711077	2.75233	0.00591721	0.0936631	0.436023	0.19436	0.0848152	2.29157	0.0219303	0.312407	0.322435	0.192539	0.0865798	2.22383	0.0261597	0.375297	0.304667
ENSG00000173889	3	170086732	170181749	-1	protein_coding	PC	2982.82	PHC3	-0.0844811	0.0306992	-2.7519	0.00592505	0.0937266	-0.188165	-0.0770342	0.0366043	-2.10451	0.0353337	0.362161	-0.111839	-0.0835072	0.0371234	-2.24945	0.0244838	0.370927	-0.13454
ENSG00000111300	12	112026689	112108796	-1	protein_coding	PC	1050.61	NAA25	-0.0910072	0.033077	-2.75138	0.00593453	0.0938161	-0.202638	-0.0880653	0.0391404	-2.24998	0.02445	0.320711	-0.141937	-0.0931042	0.039696	-2.34543	0.0190052	0.351264	-0.160244
ENSG00000169018	15	68277745	68295862	1	protein_coding	PC	1708.42	FEM1B	-0.0936701	0.0340566	-2.75042	0.00595187	0.0939722	-0.208448	-0.103341	0.0405626	-2.54768	0.0108441	0.255114	-0.203044	-0.104692	0.0413534	-2.53164	0.0113531	0.29691	-0.203613
ENSG00000179222	X	51803007	51902357	1	protein_coding	PC	894.742	MAGED1	-0.113545	0.041283	-2.75041	0.00595207	0.0939722	-0.252676	-0.107228	0.0492659	-2.17652	0.0295163	0.338776	-0.164053	-0.105706	0.0501953	-2.10589	0.0352136	0.410455	-0.153621
ENSG00000177932	5	179060373	179083977	1	protein_coding	PC	195.058	ZNF354C	-0.159584	0.058029	-2.75007	0.00595825	0.0940093	-0.355055	-0.0816787	0.0678378	-1.20403	0.228579	0.657212	-0.0523531	-0.0879195	0.0687341	-1.27912	0.200853	0.665407	-0.0612906
ENSG00000147231	X	106611930	106679439	1	protein_coding	PC	105.287	RADX	-0.172553	0.0627521	-2.74975	0.00596403	0.0940162	-0.383837	-0.173121	0.0745029	-2.32368	0.0201426	0.305155	-0.293593	-0.170117	0.0755742	-2.25099	0.0243861	0.370927	-0.274374
ENSG00000103876	15	80152490	80186946	1	protein_coding	PC	574.886	FAH	0.20005	0.0727553	2.74962	0.00596636	0.0940162	0.444969	0.132421	0.0858608	1.54228	0.123005	0.538289	0.120514	0.13828	0.0874975	1.58038	0.114019	0.569725	0.130401
ENSG00000064961	19	3572777	3579088	1	protein_coding	PC	936.566	HMG20B	0.0911528	0.0331565	2.74917	0.00597457	0.0940851	0.202696	0.0570299	0.0389976	1.4624	0.143632	0.566377	0.0480618	0.0527699	0.0396863	1.32968	0.183625	0.645019	0.0388423
ENSG00000059573	10	95605941	95656711	-1	protein_coding	PC	551.986	ALDH18A1	-0.11256	0.0409535	-2.74849	0.00598706	0.0942213	-0.250197	-0.0943163	0.0483418	-1.95103	0.0510536	0.406705	-0.121854	-0.099623	0.0491202	-2.02815	0.0425452	0.425929	-0.136598
ENSG00000204623	6	30001011	30061640	-1	transcribed_unitary_pseudogene	PSE	466.752	ZNRD1ASP	-0.106608	0.0387926	-2.74815	0.00599331	0.0942591	-0.236918	-0.108261	0.0460516	-2.35087	0.0187295	0.301895	-0.187019	-0.120732	0.0461201	-2.61778	0.00885033	0.273015	-0.247868
ENSG00000183111	5	149551947	149634968	1	protein_coding	PC	38.5405	ARHGEF37	0.373906	0.136086	2.74757	0.0060039	0.0943212	0.830658	0.202176	0.159408	1.26829	0.204693	0.63657	0.139279	0.209383	0.162397	1.28932	0.197286	0.661927	0.147595
ENSG00000087510	20	56629306	56639283	1	protein_coding	PC	15.8726	TFAP2C	0.278179	0.101248	2.74751	0.00600495	0.0943212	0.617971	0.287165	0.121587	2.3618	0.0181862	NA	0.499741	0.296865	0.123202	2.40959	0.0159706	0.330861	0.53337
ENSG00000166405	11	8106056	8169055	-1	protein_coding	PC	166.592	RIC3	-0.225854	0.0822203	-2.74693	0.00601559	0.0943656	-0.501558	-0.175193	0.0966156	-1.8133	0.0697856	0.449896	-0.202564	-0.189683	0.0980551	-1.93445	0.0530579	0.459313	-0.241893
ENSG00000126858	17	32142454	32253374	1	protein_coding	PC	2445.33	RHOT1	0.0722493	0.0263026	2.74685	0.006017	0.0943656	0.160438	0.0745318	0.0312157	2.38764	0.0169571	0.292364	0.13197	0.0647899	0.0311877	2.07742	0.0377627	0.415089	0.0921919
ENSG00000168314	3	39467198	39529479	1	protein_coding	PC	27.2264	MOBP	0.296787	0.108051	2.74673	0.00601932	0.0943656	0.659001	0.246409	0.129145	1.908	0.0563908	0.421305	0.307713	0.250118	0.131113	1.90766	0.0564357	0.467554	0.312258
ENSG00000147889	9	21967753	21995301	-1	protein_coding	PC	33.83	CDKN2A	0.303354	0.110458	2.74632	0.00602686	0.0943994	0.673418	0.160696	0.128367	1.25184	0.210627	0.641764	0.108709	0.173904	0.13033	1.33434	0.182093	0.643383	0.128638
ENSG00000198342	19	12345944	12365905	-1	protein_coding	PC	30.7849	ZNF442	-0.246172	0.0896453	-2.74607	0.00603142	0.0943994	-0.546399	-0.313302	0.105221	-2.97756	0.00290548	0.159081	-0.79478	-0.293774	0.106099	-2.76887	0.00562515	0.242574	-0.660953
ENSG00000143321	1	156742109	156766925	-1	protein_coding	PC	8945.76	HDGF	0.185822	0.0676704	2.74598	0.00603303	0.0943994	0.412425	0.157109	0.080585	1.94961	0.0512226	0.407446	0.202756	0.143376	0.0819238	1.75012	0.0800978	0.513067	0.157195
ENSG00000174891	3	158105855	158545730	1	protein_coding	PC	426.551	RSRC1	0.128414	0.0467743	2.7454	0.00604371	0.0944821	0.284912	0.0845772	0.0550945	1.53513	0.124752	0.541492	0.0764538	0.0910793	0.0560084	1.62617	0.103913	0.556052	0.0895609
ENSG00000133226	1	24631716	24673281	1	protein_coding	PC	3370.01	SRRM1	-0.111901	0.0407619	-2.74524	0.00604664	0.0944821	-0.248251	-0.0820727	0.0482817	-1.69987	0.0891547	0.487799	-0.0861645	-0.0847698	0.0492227	-1.72217	0.085039	0.52389	-0.0907361
ENSG00000197696	15	84655129	84658563	-1	protein_coding	PC	35.21	NMB	0.261921	0.0954152	2.74507	0.00604987	0.0944821	0.581007	0.238792	0.113714	2.09994	0.0357343	0.3634	0.345511	0.248492	0.115379	2.1537	0.0312636	0.392654	0.373971
ENSG00000223676	13	50361410	50361763	-1	processed_pseudogene	PSE	824.413	RPL34P26	0.202586	0.0738097	2.74471	0.00605641	0.0944951	0.449293	0.190826	0.0881053	2.16589	0.0303198	0.34087	0.289726	0.194011	0.0897664	2.16128	0.0306736	0.390684	0.293584
ENSG00000141298	17	29625938	29930276	-1	protein_coding	PC	21604.6	SSH2	-0.103624	0.0377554	-2.7446	0.00605841	0.0944951	-0.2298	-0.117123	0.0449913	-2.60324	0.00923475	0.2498	-0.238296	-0.110161	0.0457243	-2.40924	0.0159858	0.330861	-0.197878
ENSG00000106554	7	132784870	133082090	-1	protein_coding	PC	327.952	CHCHD3	0.094263	0.0343532	2.74393	0.0060708	0.094628	0.208958	0.104167	0.0409021	2.54673	0.0108738	0.255114	0.204544	0.0984219	0.041462	2.37379	0.0176068	0.344839	0.172664
ENSG00000111361	12	123620406	123633766	-1	protein_coding	PC	1247.29	EIF2B1	0.070365	0.0256483	2.74345	0.00607968	0.0946501	0.155937	0.0529757	0.0303609	1.74487	0.081008	0.471657	0.0578215	0.0522344	0.0309448	1.68799	0.091414	0.536261	0.0542709
ENSG00000215397	20	661596	675802	-1	protein_coding	PC	23.5733	SCRT2	0.260452	0.0949363	2.74343	0.00608001	0.0946501	0.577186	0.244098	0.114234	2.13683	0.0326122	0.352648	0.362881	0.227369	0.114956	1.97789	0.0479412	0.443431	0.299967
ENSG00000138166	10	110497907	110511533	1	protein_coding	PC	660.464	DUSP5	0.308397	0.112421	2.74323	0.00608379	0.0946501	0.683355	0.382807	0.133455	2.86844	0.00412503	0.180396	0.912832	0.394307	0.135892	2.90162	0.00371238	0.207082	0.958303
ENSG00000166707	X	104112131	104115846	1	protein_coding	PC	63.7885	ZCCHC18	-0.318194	0.116026	-2.74244	0.00609846	0.094818	-0.704729	-0.30965	0.137881	-2.24579	0.0247177	0.320919	-0.497605	-0.302853	0.140258	-2.15925	0.0308307	0.390684	-0.457616
ENSG00000166704	19	57977053	58003349	-1	protein_coding	PC	273.222	ZNF606	-0.125322	0.0457181	-2.7412	0.00612159	0.0951173	-0.277356	-0.118918	0.054139	-2.19653	0.0280543	0.335227	-0.18456	-0.119634	0.0551434	-2.16951	0.0300441	0.389739	-0.182112
ENSG00000114529	3	112086335	112131004	1	protein_coding	PC	33.3639	C3orf52	-0.302865	0.110501	-2.74082	0.00612861	0.0951662	-0.67013	-0.311759	0.130153	-2.39533	0.0166054	0.289107	-0.554854	-0.302266	0.132457	-2.282	0.0224892	0.362352	-0.498142
ENSG00000144791	3	45555394	45686341	1	protein_coding	PC	784.872	LIMD1	-0.126934	0.0463342	-2.73953	0.00615268	0.0954795	-0.280643	-0.0635581	0.0539681	-1.1777	0.238918	0.666016	-0.0395174	-0.076726	0.054474	-1.40849	0.158986	0.617976	-0.0612766
ENSG00000210117	MT	5512	5579	1	Mt_tRNA	SNC	18.7435	MT-TW	0.396021	0.144576	2.73919	0.00615909	0.0955048	0.875398	0.441706	0.173964	2.53906	0.011115	0.257287	0.863132	0.449187	0.176516	2.54473	0.0109362	0.295246	0.880914
ENSG00000166532	12	8681600	8783095	1	protein_coding	PC	225.675	RIMKLB	-0.142357	0.0519737	-2.73903	0.00616211	0.0955048	-0.314648	-0.141017	0.0616623	-2.28692	0.0222002	0.312909	-0.233191	-0.147442	0.0626661	-2.35282	0.0186315	0.347681	-0.255038
ENSG00000240622	3	124151960	124153063	-1	processed_pseudogene	PSE	471.154	RPL7P15	-0.125303	0.0457519	-2.73874	0.00616746	0.0955274	-0.276905	-0.152245	0.0544453	-2.79629	0.00516932	0.197716	-0.348118	-0.15744	0.0551962	-2.85237	0.00433947	0.221411	-0.371962
ENSG00000143158	1	167916675	167937072	-1	protein_coding	PC	489.93	MPC2	0.133093	0.04861	2.73798	0.00618184	0.0956768	0.293987	0.104464	0.0577167	1.80994	0.0703054	0.451074	0.120448	0.115315	0.0585213	1.97048	0.0487834	0.446142	0.151262
ENSG00000133985	14	70641916	70675366	1	protein_coding	PC	1371.76	TTC9	-0.270488	0.0987969	-2.73781	0.00618491	0.0956768	-0.597417	-0.328535	0.117271	-2.80151	0.00508633	0.196346	-0.753527	-0.304837	0.117952	-2.58442	0.00975432	0.280224	-0.612967
ENSG00000211451	1	145919013	145925341	1	transcribed_unitary_pseudogene	PSE	18.6814	GNRHR2	-0.266749	0.09746	-2.73701	0.00620005	0.0957976	-0.588876	-0.350661	0.113513	-3.08918	0.00200708	0.137007	-0.945886	-0.328858	0.113691	-2.89257	0.00382106	0.210046	-0.795119
ENSG00000131848	19	56219670	56368383	-1	protein_coding	PC	65.2646	ZSCAN5A	0.180899	0.0660944	2.73698	0.00620053	0.0957976	0.399348	0.193531	0.0786959	2.45923	0.0139236	0.276392	0.359242	0.200938	0.0798849	2.51534	0.0118918	0.299249	0.386755
ENSG00000148468	10	15211643	15371289	-1	protein_coding	PC	167.549	FAM171A1	-0.242352	0.088583	-2.73587	0.00622154	0.0960559	-0.534652	-0.183222	0.10503	-1.74448	0.081075	0.471657	-0.199916	-0.177732	0.106888	-1.66278	0.0963557	0.546077	-0.180598
ENSG00000253967	8	70471134	70485687	1	lncRNA	LNC	11.4946	AC022730.4	0.94522	0.337497	2.80067	0.0050996	0.0870732	2.16688	0.712079	0.399709	1.78149	0.0748319	NA	0.801739	0.759024	0.40652	1.86713	0.0618839	0.479255	0.917222
ENSG00000189241	6	116267760	116279903	-1	protein_coding	PC	2441.34	TSPYL1	-0.0795215	0.0290723	-2.7353	0.00623226	0.0961062	-0.175373	-0.0890914	0.0345927	-2.57544	0.0100113	0.25101	-0.178139	-0.0880381	0.0352635	-2.49658	0.0125399	0.303389	-0.167423
ENSG00000171094	2	29192774	29921586	-1	protein_coding	PC	8.44756	ALK	0.35666	0.130424	2.73462	0.00624521	0.0962453	0.786241	0.19533	0.152183	1.28352	0.199309	NA	0.136823	0.183462	0.154063	1.19082	0.233723	NA	0.115819
ENSG00000186564	1	47436017	47440691	1	protein_coding	PC	46.9369	FOXD2	0.20894	0.0764214	2.73406	0.00625591	0.0963496	0.460444	0.14037	0.0898678	1.56196	0.118297	0.532308	0.130127	0.138265	0.0914425	1.51204	0.130524	0.591742	0.122269
ENSG00000135074	5	157395534	157575775	-1	protein_coding	PC	9737.2	ADAM19	-0.19652	0.0718961	-2.73339	0.00626851	0.0964831	-0.432902	-0.0948089	0.0837679	-1.13181	0.257716	0.679378	-0.055829	-0.0950782	0.0854523	-1.11265	0.265861	0.723583	-0.0547028
ENSG00000256422	11	104445868	104609498	-1	lncRNA	LNC	8.49525	LINC02552	0.342388	0.125298	2.7326	0.00628361	0.0965069	0.753868	0.287734	0.15064	1.91008	0.0561231	NA	0.359915	0.278307	0.152642	1.82326	0.0682637	NA	0.324453
ENSG00000157388	3	53328963	53813733	1	protein_coding	PC	105.796	CACNA1D	0.254246	0.0930421	2.73259	0.00628393	0.0965069	0.55979	0.216089	0.111034	1.94615	0.0516364	0.407992	0.278116	0.173073	0.111405	1.55355	0.120292	0.579089	0.159186
ENSG00000253669	8	102805517	102810039	1	lncRNA	LNC	20.0953	GASAL1	-0.314275	0.115014	-2.73249	0.00628579	0.0965069	-0.691922	-0.159072	0.133667	-1.19006	0.234021	0.66307	-0.100334	-0.185848	0.135199	-1.37462	0.169249	0.630064	-0.143377
ENSG00000198858	19	896503	913245	-1	protein_coding	PC	42676.3	R3HDM4	0.149882	0.0548538	2.7324	0.00628756	0.0965069	0.329969	0.118215	0.0651874	1.81347	0.0697596	0.449873	0.136704	0.114041	0.0664689	1.71571	0.0862156	0.526536	0.121387
ENSG00000136682	2	113437691	113496204	1	protein_coding	PC	232.622	CBWD2	0.122884	0.0449747	2.73228	0.00628974	0.0965069	0.270512	0.119317	0.0535087	2.22986	0.0257569	0.325667	0.189607	0.121025	0.0545013	2.22059	0.0263788	0.375297	0.191068
ENSG00000157741	7	139230356	139308236	1	protein_coding	PC	1044.94	UBN2	-0.105458	0.0386034	-2.73184	0.00629824	0.0965769	-0.23209	-0.121722	0.0458422	-2.65523	0.00792542	0.233255	-0.255734	-0.116464	0.0466115	-2.49861	0.0124681	0.303261	-0.221771
ENSG00000165490	11	82899975	82958277	1	protein_coding	PC	285.791	DDIAS	0.224002	0.0820524	2.72999	0.00633367	0.0970595	0.492434	0.213252	0.097799	2.18052	0.0292193	0.338423	0.327199	0.214738	0.0997577	2.15259	0.0313506	0.392837	0.322913
ENSG00000139146	12	31280584	31327058	-1	protein_coding	PC	396.262	SINHCAF	-0.114964	0.0421188	-2.72952	0.00634272	0.097094	-0.252659	-0.133069	0.0499963	-2.66158	0.00777752	0.230935	-0.280664	-0.133219	0.050935	-2.61548	0.0089102	0.273015	-0.273115
ENSG00000218426	6	153282287	153282733	-1	processed_pseudogene	PSE	2788.95	AL590867.2	-0.1294	0.0474086	-2.72946	0.00634384	0.097094	-0.284375	-0.128874	0.0566091	-2.27656	0.0228128	0.315527	-0.211588	-0.120914	0.0574898	-2.10322	0.0354466	0.410455	-0.175376
ENSG00000127903	19	56661980	56671783	-1	protein_coding	PC	24.608	ZNF835	-0.333579	0.122234	-2.72903	0.00635208	0.0971166	-0.732902	-0.247176	0.143383	-1.72388	0.0847291	0.47967	-0.264964	-0.221614	0.145524	-1.52287	0.127791	0.588583	-0.198012
ENSG00000144214	2	99284238	99304742	-1	protein_coding	PC	69.7032	LYG1	0.247827	0.0908132	2.72897	0.00635324	0.0971166	0.544476	0.232205	0.107003	2.17007	0.0300014	0.340651	0.353615	0.245661	0.108789	2.25813	0.0239373	0.368055	0.398198
ENSG00000105193	19	39433137	39435949	-1	protein_coding	PC	14149.8	RPS16	-0.117281	0.0429881	-2.72822	0.00636775	0.0972778	-0.25755	-0.0624989	0.0501639	-1.2459	0.212803	0.644207	-0.0420007	-0.0609832	0.0511683	-1.19182	0.233333	0.697648	-0.0385428
[truncated: 23,902 more rows]

[truncated: 2 more sheets: c - GSEA, Legend]
